# Supplementary material for: Enhancing Molecular Diagnostic Accuracy in Genetic Eye Disorders Through a Personalized Re-Evaluation Strategy
Source: Invest Ophthalmol Vis Sci. 2026 Jan 30;67(1):62. doi: 10.1167/iovs.67.1.62 (PMC12859735; doi:10.1167/iovs.67.1.62)
Supplement: Supplement 2 [file iovs-67-1-62_s002.xlsx]

## Sheet: Supplementary table 1
	Supplemental table 1: Content of NGS panels according to clinical phenotype
	Albinism NGS panel
	AP3B1	AP3D1	BLOC1S3	BLOC1S6	DTNBP1	GPR143	HPS1	HPS3	HPS4	HPS5
	HPS6	LRMDA	LYST	MC1R	OCA2	SLC24A5	SLC45A2	TYR	TYRP1
	Cone Dystrophy NGS panel
	ABCA4	ADAM9	AIPL1	BEST1	C8ORF37	CABP4	CACNA1F	CACNA2D4	CDHR1	CERKL
	CNGA3	CNGB3	CNNM4	CRX	DRAM2	GNAT2	GUCA1A	GUCY2D	KCNV2	PCYT1A
	PDE6C	PDE6H	PITPNM3	POC1B	PROM1	PRPH2	RAB28	RAX2	RDH5	RGS9
	RGS9BP	RIMS1	RPGR	RPGRIP1	SEMA4A	TTLL5	UNC119
	Usher Syndrome NGS panel
	ADGRV1	ARSG	CDH23	CIB2	CLRN1	HARS1	MYO7A	PCDH15	PDZD7	USH1C
	USH1G	USH2A	WHRN
	Macular Dystrophy NGS panel
	ABCA4	BEST1	C1QTNF5	CDH3	CNGB3	ELOVL4	FSCN2	IMPG1	IMPG2	PROM1
	PRPH2	RDH12	RP1L1	RPGR	TIMP3
	Hereditary Optic Neuropathy NGS panel
	ACO2	AFG3L2	ALG3	ATAD3A	AUH	C12ORF65	C19ORF12	CISD2	DNAJC19	DNM1L
	GP1BA	KIF7	LYST	MFF	MFN2	MTPAP	NDUFS1	NDUFS2	NDUFS3	NEFH
	NR2F1	OPA1	OPA3	POLG	RAB3GAP1	RTN4IP1	SDHA	SLC25A46	SLC52A2	SPG7
	TBC1D20	TIMM8A	TMEM126A	TSFM	WFS1	YME1L1
													NGS, ES, CNV, mtDNA,
	Retinitis Pigmentosa NGS panel
	ABCA4	ARL2BP	ARL6	BBS1	BEST1	C2ORF71	C8ORF37	CA4	CERKL	CLRN1
	CNGA1	CNGB1	CRB1	CRX	CYP4V2	DHDDS	DHX38	EMC1	EYS	FAM161A
	FLVCR1	FSCN2	GNPTG	GPR125	GUCA1B	IDH3B	IMPDH1	IMPG2	KIAA1549	KLHL7
	LRAT	MAK	MERTK	NEK2	NMNAT1	NR2E3	NRL	PDE6A	PDE6B	PDE6G
	PRCD	PROM1	PRPF3	PRPF31	PRPF4	PRPF6	PRPF8	PRPH2	RBP3	RBP4
	RDH11	RDH12	RGR	RHO	RLBP1	ROM1	RP1	RP1L1	RP2	RP9
	RPE65	RPGR	SAG	SEMA4A	SNRNP200	SPATA7	TOPORS	TTC8	TUB	TULP1
	USH2A	ZNF513
	Inherited Retinal Dystrophies NGS panel (ES based panel, with CNV analysis)
	ABCA4	ABHD12	ACBD5	ACO2	ADAM9	ADAMTS18	ADGRA3	ADGRV1	AGBL5	AHI1
	AIPL1	ALMS1	AMN	ARHGEF18	ARL13B	ARL2BP	ARL6	ARMS2	ATF6	ATOH7
	ATP13A2	B3GLCT	BBIP1	BBS1	BBS10	BBS12	BBS2	BBS4	BBS5	BBS7
	BBS9	BCOR	BEST1	BMP4	C1QTNF5	C2	C21orf2	C2orf71	C3	C5orf42
	C8orf37	CA4	CABP4	CACNA1F	CACNA2D4	CAPN5	CC2D2A	CDH23	CDH3	CDHR1
	CEP164	CEP290	CEP41	CEP78	CERKL	CFB	CFH	CHM	CIB2	CLN3
	CLN5	CLN6	CLN8	CLRN1	CNGA1	CNGA3	CNGB1	CNGB3	CNNM4	COL11A1
	COL11A2	COL18A1	COL2A1	COL4A1	COL9A1	COL9A2	CRB1	CRX	CSPP1	CTNNB1
	CTSD	CUBN	CWC27	CYP1B1	CYP27A1	CYP2R1	CYP4V2	DHDDS	DHX38	DTHD1
	EFEMP1	ELOVL4	EMC1	ERCC6	ERCC8	EYS	FAM161A	FAM57B	FAM71A	FBLN5
	FLVCR1	FOXC1	FOXE3	FOXI2	FRAS1	FREM1	FREM2	FSCN2	FZD4	GDF6
	GNAT1	GNAT2	GNPTG	GP1BA	GPR143	GPR179	GRIP1	GRK1	GRM6	GRN
	GUCA1A	GUCA1B	GUCY2D	HARS	HCCS	HGSNAT	HK1	HMCN1	HMX1	HTRA1
	IDH3B	IFT140	IMPDH1	IMPG1	IMPG2	INPP5E	INVS	IQCB1	IRX5	ITM2B
	KCNJ13	KCNV2	KCTD7	KIAA1549	KIF11	KIF7	KIZ	KLHL7	LCA5	LRAT
	LRIT3	LRMDA	LRP2	LRP5	LZTFL1	MAK	MERTK	MFN2	MFRP	MFSD8
	MKKS	MKS1	MTTP	MVK	MYO7A	MYOC	NAALADL1	NDP	NEK2	NMNAT1
	NPHP1	NPHP3	NPHP4	NR2E3	NR2F1	NRL	NUMB	NYX	OAT	OCA2
	OFD1	OPA1	OPA3	OPN1LW	OPN1MW	OTX2	P3H2	PANK2	PAX6	PCDH15
	PCYT1A	PDAP1	PDE6A	PDE6B	PDE6C	PDE6G	PDE6H	PDZD7	PEX1	PEX2
	PEX7	PHYH	PITPNM3	PITX2	PITX3	PLA2G5	PLD4	POC1B	PPT1	PRCD
	PROM1	PRPF3	PRPF31	PRPF4	PRPF6	PRPF8	PRPH2	PRPS1	PRTFDC1	RAB28
	RAX2	RB1	RBP3	RBP4	RCBTB1	RD3	RDH12	RDH5	RGR	RGS9
	RGS9BP	RHO	RIMS1	RLBP1	ROM1	RP1	RP1L1	RP2	RP9	RPE65
	RPGR	RPGRIP1	RPGRIP1L	RS1	SAG	SCAPER	SDCCAG8	SEMA4A	SLC24A1	SLC24A5
	SLC37A3	SLC38A8	SLC45A2	SLC7A14	SMOC1	SNRNP200	SOX2	SPATA7	SPG7	SRD5A3
	STRA6	TCTN1	TCTN2	TCTN3	TEAD1	TEX28	TIMM8A	TIMP3	TMEM126A	TMEM216
	TMEM237	TMEM67	TOPORS	3	TRIM32	TRPM1	TSPAN12	TTC21B	TTC8	TTLL5
	TUB	TULP1	TYR	TYRP1	UBAP1L	UNC119	USH1C	USH1G	USH2A	VAX1
	VCAN	VPS13B	VSX2	WASF3	WDPCP	WDR19	WFS1	WHRN	WT1	ZNF408
	ZNF423	ZNF513
	Ocular Genetic Disorders NGS panel (WES based panel, with CNV and mtDNA analysis)
	ABCA4	ABCB6	ABCC6	ABHD12	ACBD5	ACO2	ACTB	ACTG1	ADAM9	ADAMTS10
	ADAMTS18	ADAMTSL4	ADGRA3	ADGRV1	AGBL1	AGBL5	AGK	AGPS	AHI1	AIPL1
	ALDH18A1	ALDH1A3	ALG3	ALMS1	AP3B1	APOA1	ApoE	ARHGEF18	ARL13B	ARL2BP
	ARL3	ARL6	ARR3	ARSG	ATF6	ATOH7	ATXN7	B3GLCT	B9D1	B9D2
	BBIP1	BBS1	BBS10	BBS12	BBS2	BBS4	BBS5	BBS7	BBS9	BCOR
	BEST1	BFSP1	BFSP2	BLOC1S3	BLOC1S6	BMP4	BMP7	BRPF1	C12ORF57	C1QTNF5
	CA4	CABP4	CACNA1F	CACNA2D4	CAPN5	CAV1	CBS	CC2D2A	CDH23	CDH3
	CDHR1	CEP164	CEP250	CEP290	CEP41	CEP78	CERKL	CFAP410	CFAP418	CFH
	CFHR1	CFHR3	CFI	CHD7	CHM	CHMP4B	CHN1	CHRDL1	CHST6	CIB2
	CLDN19	CLN3	CLPB	CLRN1	CNGA1	CNGA3	CNGB1	CNGB3	CNNM4	COL11A1
	COL18A1	COL25A1	COL2A1	COL4A1	COL8A2	COL9A1	CPLANE1	CRB1	CRIM1	CRX
	CRYAA	CRYAB	CRYBA1	CRYBA2	CRYBA4	CRYBB1	CRYBB2	CRYBB3	CRYGB	CRYGC
	CRYGD	CRYGS	CSPP1	CTC1	CTDP1	CTNNB1	CTNS	CWC27	CYP1B1	CYP27A1
	CYP4V2	CYP51A1	DCN	DGUOK	DHCR7	DHDDS	DHX38	DIAPH1	DNA2	DNM1L
	DPYD	DRAM2	DTHD1	DTNBP1	EFEMP1	ELOVL4	ELP4	EMC1	EPG5	EPHA2
	ERCC1	ERCC2	ERCC3	ERCC5	ERCC6	ERCC8	ESPN	EXOSC2	EYA1	EYS
	FADD	FAM111A	FAM126A	FAM161A	FBLN5	FBN1	FBN2	FDXR	FLVCR1	FNBP4
	FOXC1	FOXE3	FOXL2	FRAS1	FREM1	FREM2	FRMD7	FSCN2	FTL	FYCO1
	FZD4	FZD5	GALK1	GALT	GCNT2	GDF3	GDF6	GFER	GJA1	GJA3
	GJA8	GNAT1	GNAT2	GNB3	GNPTG	GP1BA	GPR143	GPR179	GRIP1	GRK1
	GRM6	GSN	GUCA1A	GUCA1B	GUCY2D	GZF1	HARS1	HCCS	HDAC6	HESX1
	HGSNAT	HK1	HMCN1	HMGB3	HMX1	HOXA1	HOXB1	HPS1	HPS3	HPS4
	HPS5	HPS6	HSF4	HTRA1	IARS2	IDH3A	IDH3B	IFT140	IFT172	IFT27
	IGBP1	IGFBP7	IGSF3	IMPDH1	IMPG1	IMPG2	INPP5E	INPP5K	INVS	IQCB1
	ITM2B	JAG1	JAM3	KAT6B	KCNJ13	KCNV2	KERA	KIAA1549	KIF11	KIF21A
	KIF7	KIZ	KLC2	KLHL7	KMT2D	KRIT1	KRT12	KRT3	LAMB2	LCA5
	LCAT	LEMD2	LIM2	LMX1B	LRAT	LRIT3	LRMDA	LRP2	LRP5	LRPAP1
	LSS	LTBP2	LZTFL1	MAB21L2	MAF	MAK	MAN2B1	MAPKAPK3	MC1R	MECR
	MERTK	MFN2	MFRP	MFSD8	MIP	MITF	MKKS	MKS1	MMP19	MSMO1
	MTRFR	MTTP	MVK	MYH2	MYH9	MYO7A	MYOC	NAA10	NACC1	NDP
	NEK2	NEUROD1	NF2	NHS	NMNAT1	NOTCH2	NPHP1	NPHP3	NPHP4	NR2E3
	NR2F1	NRL	NUTF2	NYX	OAT	OCA2	OCRL	OFD1	OPA1	OPA3
	OPN1LW	OPN1MW	OPN1SW	OPTN	OTX2	OVOL2	P3H2	P4HA2	PANK2	PAX2
	PAX3	PAX6	PCARE	PCDH15	PCYT1A	PDE6A	PDE6B	PDE6C	PDE6D	PDE6G
	PDE6H	PDZD7	PEX1	PEX10	PEX11B	PEX12	PEX13	PEX14	PEX16	PEX19
	PEX2	PEX26	PEX3	PEX5	PEX6	PEX7	PGK1	PHOX2A	PHYH	PIGL
	PIKFYVE	PITPNM3	PITX2	PITX3	PLA2G5	PLK4	PMM2	PNPLA6	POC1B	POLG
	POLG2	POLR1C	POLR1D	POMGNT1	PORCN	PQBP1	PRCD	PRDM5	PRIMPOL	PRKCG
	PROM1	PRPF3	PRPF31	PRPF4	PRPF6	PRPF8	PRPH2	PRSS56	PTCH1	PXDN
	RAB18	RAB28	RAB3GAP1	RAB3GAP2	RARB	RAX	RAX2	RB1	RBP3	RBP4
	RCBTB1	RD3	RDH11	RDH12	RDH5	REEP6	RGR	RGS9	RGS9BP	RHO
	RIMS1	RIMS2	RLBP1	RNASEH1	ROBO3	ROM1	RP1	RP1L1	RP2	RP9
	RPE65	RPGR	RPGRIP1	RPGRIP1L	RRM2B	RS1	RTN4IP1	RYR1	SAG	SALL1
	SALL2	SALL4	SC5D	SCAPER	SCLT1	SCO2	SDCCAG8	SEC23A	SEMA3E	SEMA4A
	SH3PXD2B	SHH	SIL1	SIPA1L3	SIX3	SIX6	SLC16A12	SLC24A1	SLC24A5	SLC25A4
	SLC2A1	SLC33A1	SLC38A8	SLC39A5	SLC45A2	SLC4A11	SLC4A4	SLC7A14	SLITRK6	SMCHD1
	SMOC1	SNRNP200	SOX2	SPATA7	SPG7	SPP2	SRD5A3	STN1	STRA6	TACSTD2
	TBC1D20	TBC1D32	TBX22	TCF4	TCOF1	TCTN1	TCTN2	TCTN3	TDRD7	TEAD1
	TEK	TENM3	TFAP2A	TGFB2	TGFBI	TIMM8A	TIMP3	TK2	TMEM126A	TMEM138
	TMEM216	TMEM231	TMEM237	TMEM67	TMEM98	TMX3	TOPORS	TREX1	TRIM32	TRIM44
	TRNT1	TRPM1	TSPAN12	TTC8	TTLL5	TTPA	TTR	TUB	TUBB3	TUBB6
	TUBGCP4	TUBGCP6	TULP1	TWNK	TYR	TYRP1	UBE3B	UBIAD1	UNC119	UNC45B
	USH1C	USH1G	USH2A	VAX1	VCAN	VIM	VPS13B	VSX1	VSX2	WDPCP
	WDR19	WDR36	WFS1	WHRN	WRN	XYLT2	YAP1	YME1L1	ZEB1	ZEB2
	ZIC2	ZNF408	ZNF423	ZNF469	ZNF513	ZNF644	mtDNA	MT-ATP6	MT-ATP8	MT-CO1
	MT-CO2	MT-CO3	MT-CYB	MT-ND1	MT-ND2	MT-ND3	MT-ND4	MT-ND4L	MT-ND5	MT-ND6
	MT-RNR1	MT-RNR2	MT-TA	MT-TC	MT-TD	MT-TE	MT-TF	MT-TG	MT-TH	MT-TI
	MT-TK	MT-TL1	MT-TL2	MT-TM	MT-TN	MT-TP	MT-TQ	MT-TR	MT-TS1	MT-TS2
	MT-TT	MT-TV	MT-TW	MT-TY
	Abbreviations: CNV - Copy Number Variants; ES - Exome Sequencing; mtDNA - mitochondrial DNA; NGS - Next Generation Sequencing.
