# Supplementary material for: Enhancing Molecular Diagnostic Accuracy in Genetic Eye Disorders Through a Personalized Re-Evaluation Strategy
Source: Invest Ophthalmol Vis Sci. 2026 Jan 30;67(1):62. doi: 10.1167/iovs.67.1.62 (PMC12859735; doi:10.1167/iovs.67.1.62)
Supplement: Supplement 3 [file iovs-67-1-62_s003.xlsx]

## Sheet: Supplementary table 2
Supplemental table 2: Molecular testing results for all included partially-solved and solved cases.
FAM_F	ID_F	GED_Subtype	Gene	Variant	Status
15	P17	FH	HPS5	P - chr11:18301399-18307009 (exon 20-23 del); P - chr11:18301399-18307009 (exon 20-23 del)	Homozygous
41	P43	CRD	CERKL	LP - c.316C>A p.(Arg106Ser); LP - c.316C>A p.(Arg106Ser)	Homozygous
42	P44	RP	IMPG1	LP - c.1876C>T p.(Leu626Phe); LP - c.1876C>T p.(Leu626Phe)	Homozygous
56	P58	CRD	OPN1LW/OPN1MW	P - chrX:153418469-153455711 (exon 4 OPN1LW - exon 3 OPN1MW del)	Hemizigous
66	P68	RP	CEP290	P - c.2991+1655A>G, p.(?); P - c.6271-8T>G p.(?)	Comp heterozygous
69	P71	MD	PRPH2	P - chr6:42689492-42690072 (exon 1 del)	Heterozygous
150	P154	STGD	ABCA4	P - c.5882G>A p.(Gly1961Glu) VUS - c.5196+1136del p.?	Comp heterozygous
	P155
151	P156	CRD	CACNA1F	VUS - c.3887G>T p.(Arg1296Leu)	Hemizigous
	P157
152	P158	SIRD	ABHD12	VUS - c.646T>C p.(Ser216Pro); VUS - c.646T>C p.(Ser216Pro);	Homozygous
	P159
153	P160	CRD	GUCA1A	VUS - c.476G>T p.(Gly159Val)	Heterozigous
	P161
154	P162	SIRD	PANK2	VUS - c.1268G>T p.(Cys423Phe); VUS - c.1268G>T p.(Cys423Phe)	Homozygous
	P163
155	P164	HON	OPA1	VUS - c.904A>T p.(Thr302Ser)	Heterozigous
	P165
156	P166	RP	PRPF31	VUS - c.1119_1127del p.(Lys373_Ala375del)	Heterozigous
	P167
157	P168	HON	OPA1	VUS - c.904A>T p.(Thr302Ser)	Heterozigous
	P169
	P170
158	P171	CD	CHM	VUS - c.845_846insAAG p.(Phe282delinsLeuSer)	Hemizigous
	P172
159	P173	CRD	MFSD8	VUS - c.1009C>T p.(Arg337Cys) VUS - c.1289A>G p.(Tyr430Cys)	Comp heterozygous
	P174
160	P175	VRP	TSPAN12	VUS - c.175T>G p.(Tyr59Asp) VUS - c.175T>G p.(Tyr59Asp)	Homozygous
	P176
161	P177	RP	GRK1	VUS - c.1063A>C p.(Thr355Pro) VUS - c.1063A>C p.(Thr355Pro)	Homozygous
	P178
	P179
162	P180	SIRD	ARSG	VUS - c.1326del p.(Ser443Alafs*12) VUS - c.1326del p.(Ser443Alafs*12)	Homozygous
	P181
163	P182	RP	CNGB1	P - c.2284C>T p.(Arg762Cys) VUS - c.2154C>T p.(Gly718=)	Heterozigous
	P183
164	P184	MD	PRPH2	VUS - c.112G>A p.(Gly38Arg)	Heterozigous
	P185
165	P186	SIRD	USH2A	VUS - c.6657+4A>G VUS - c.6657+4A>G	Homozygous
	P187
166	P188	HON	OPA1	VUS - c.904A>T p.(Thr302Ser)	Heterozigous
	P189
	P190
167	P191	CD	CYP4V2	VUS - c.730T>C p.(Trp244Arg); VUS - c.730T>C p.(Trp244Arg)	Homozygous
	P192
168	P193	RP	HGSNAT	LP - c.715C>T p.(Arg239Cys) VUS - c.743+3A>G	Comp heterozygous
169	P194	RP	USH2A	P - c.920_923dup p.(His308Glnfs*16); VUS - c.3809A>T p.(Asn1270Ile)	Heterozigous
170	P195	RP	WDR19	LP - c.3112C>T p.(Arg1038*) VUS - c.1078A>G p.(Arg360Gly)	Comp heterozygous
171	P196	RP	IMPG1	VUS - c.1824+1G>A p.?	Heterozigous
172	P197	CRD	CDHR1	VUS - c.1058T>C p.(Phe353Ser) VUS - c.1058T>C p.(Phe353Ser)	Homozygous
173	P198	STGD	ABCA4	P - c.1804C>T p.(Arg602Trp) VUS - c.919G>A p.(Gly307Ser)	Comp heterozygous
174	P199	RP	HGSNAT	VUS - c.715C>T p.(Arg239Cys); VUS - c.715C>T p.(Arg239Cys)	Homozygous
	P200
175	P201	CRD	EYS	P - c.5928-2A>G p.? VUS - c.9392G>C p.(Gly3131Ala)	Comp heterozygous
177	P203	RP	PDE6B	P - c.154C>T p.(Gln52*) VUS - c.2152G>A p.(Asp718Asn)	Comp heterozygous
178	P204	CRD	MFSD8	VUS - c.292T>C p.(Ser98Pro) VUS - c.292T>C p.(Ser98Pro)	Homozygous
179	P205	SIRD	MYO7A	P - c.6070C>T p.(Arg2024*) VUS - c.3464_3466del p.(His1155_Phe1156delinsLeu)	Comp heterozygous
180	P206	SIRD	USH2A	P - c.2809+1G>A p.? VUS - c.(?-1)(784+1_785-1)	Comp heterozygous
181	P207	SIRD	ADGRV1	VUS - ADGRV1 exon 79_83 duplication VUS - ADGRV1 exon 79_83 duplication	Homozygous
182	P208	RP	CRB1	LP - c.1760G>A p.(Cys587Tyr) LP - c.1760G>A p.(Cys587Tyr)	Homozygous
183	P209	RP	PROM1	VUS - c.2327A>T p.(Asp776Val) VUS - c.2327A>T p.(Asp776Val)	Homozygous
184	P210	RP	IMPG1	VUS - c.1876C>T p.(Leu626Phe) VUS - c.1876C>T p.(Leu626Phe)	Homozygous
185	P211	MD	CRB1	VUS - c.1760G>A p.(Cys587Tyr); VUS - c.4060G>A p.(Ala1354Thr) VUS - c.848+1G>A p.?	Comp heterozygous
186	P212	RP	IMPG1	LP - c.1876C>T p.(Leu626Phe)	Heterozigous
187	P213	RP	MERTK	VUS - c.-9_16del p.? VUS - c.-9_16del p.?	Homozygous
188	P214	SIRD	ABCC6	VUS - c.113G>C p.(Trp38Ser) VUS - c.1553G>A p.(Arg518Gln)	Comp heterozygous
189	P215	RP	USH2A	LP - c.11156G>A p.(Arg3718His) VUS - c.9920G>A p.(Cys3307Tyr)	Comp heterozygous
190	P216	RP	CRB1	VUS - c.2980A>G p.(Lys994Glu) VUS - c.2980A>G p.(Lys994Glu)	Homozygous
191	P217	RP	PCARE	LP - c.3099delinsCCAGG p.(Val1034Glnfs*74) VUS - c.8G>A p.(Cys3Tyr)	Comp heterozygous
192	P218	RP	CFAP410	VUS - c.246C>A p.(Tyr82) VUS - c.246C>A p.(Tyr82)	Homozygous
193	P219	RP	EYS	LP - c.(2023+1_2024-1)_(2259+1_2260-1)del VUS - c.9235C>G p.(Leu3079Val)	Comp heterozygous
	P220
194	P221	SIRD	USH2A	VUS - c.4988-19T>G p.? VUS - c.4988-19T>G p.?	Homozygous
	P222
195	P223	RP	IMPG2	VUS - c.1556C>T p.(Ala519Val) VUS - c.1556C>T p.(Ala519Val)	Homozygous
197	P225	STGD	ABCA4	VUS - c.2654-25T>A VUS - c.2654-25T>A	Homozygous
199	P227	SIRD	CDH7	VUS - c.3202-177A>G p.?	Heterozigous
200	P228	MD	PRPH2	LP - c.623G>A p.(Gly208Asp)	Heterozigous
	P229
	P230
201	P231	MD	PRPH2	LP - c.695C>T p.(Ala232Val)	Heterozigous
	P232
202	P233	RP	IMPG1	LP - c.1876C>T p.(Leu626Phe); LP - c.1876C>T p.(Leu626Phe)	Homozygous
	P234
203	P235	RP	RPGR	LP - c.778+5G>A p.?	Hemizigous
	P236
	P237
204	P238	CRD	RAB28	LP - c.390A>C p.(Lys130Asn); LP - c.390A>C p.(Lys130Asn)	Homozygous
	P239
205	P240	SIRD	ABCC6	LP - c.1171A>G p.(Arg391Gly); P - c.3421C>T p.(Arg1141*)	Comp heterozygous
	P241
206	P242	MD	PRPH2	LP - c.695C>T p.(Ala232Val)	Heterozigous
	P243
	P244
207	P245	CSNB	RDH5	LP - c.355G>A p.(Gly119Arg); LP - c.355G>A p.(Gly119Arg)	Homozygous
	P246
208	P247	LCA	LRAT	LP - c.149T>G p.(Val50Gly); LP - c.149T>G p.(Val50Gly)	Homozygous
	P248
209	P249	RP	IMPDH1	LP - c.848A>T p.(Asn283IIe)	Heterozigous
	P250
	P251
210	P252	RP	PRPF31	LP - c.1A>T p.?	Heterozigous
	P253
211	P254	XLRS	RS1	LP - c.569T>C p.(Leu190Pro)	Hemizigous
	P255
212	P256	RP	WDR19	LP - c.2782A>T p.(Ile928Phe); LP - c.3112C>T p.(Arg1038*)	Comp heterozygous
213	P257	RP	USH2A	P - c.10182G>A p.(Lys3394=); LP - c.907C>A p.(Arg303Ser)	Comp heterozygous
214	P258	MD	RDH12	LP - c.701G>A p.(Arg234His); P - c.381del p.(Val128*)	Comp heterozygous
215	P259	STGD	ABCA4	LP - c.3113C>T p.(Ala1038Val); LP - c.3386G>T p.(Arg1129Leu)	Comp heterozygous
216	P260	SIRD	ARSG	LP - c.1326del p.(Ser443Alafs*12); LP - c.1326del p.(Ser443Alafs*12)	Homozygous
217	P261	CRD	RAB28	LP c.430C>T p.(His144Tyr); LP c.(?_-1)_(75+1_392-1)del	Comp heterozygous
218	P262	RP	TOPORS	LP - c.2550_2553del p.(Asp850Glufs*15)	Heterozigous
219	P263	SIRD	ARSG	LP - c.1150C>T p.(Arg384Trp); LP - c.1150C>T p.(Arg384Trp)	Homozygous
220	P264	CRD	RDH12	LP - c.701G>A p.(Arg234His); LP - c.464C>T p.(Thr155Ile)	Comp heterozygous
221	P265	CRD	CERKL	LP - c.497C>T p.(Pro166Leu); P - c.847C>T p.(Arg283*)	Comp heterozygous
222	P266	RP	CERKL	LP - c.356G>A p.(Gly119Asp); P - c.847C>T p.(Arg283*)	Comp heterozygous
223	P267	MD	BEST1	LP - c.851A>G p.(Tyr284Cys)	Heterozigous
224	P268	MD	BEST1	LP - c.304T>C p.(Trp102Arg)	Heterozigous
225	P269	XLRS	RS1	LP - c.569T>C p.(Leu190Pro)	Hemizigous
226	P270	XLRS	RS1	LP - c.569T>C p.(Leu190Pro)	Hemizigous
227	P271	CRD	DRAM2	LP - c.517+5C>A p.(?); LP - c.517+5C>A p.(?)	Homozygous
228	P272	CRD	EYS	LP - c.9059T>C p.(Ile3020Thr); P - c.4120C>T p.(Arg1374*)	Comp heterozygous
229	P273	RP	PRPF31	LP - c.(?_1041)_(287_?)del	Heterozigous
230	P274	RP	PRPF31	LP - c.855+5G>A p.?	Heterozigous
231	P275	RP	LRAT	LP - c.496dup p.(Thr166Asnfs*18); LP - c.163C>G p.(Arg55Gly)	Comp heterozygous
232	P276	CRD	PPT1	LP - c.583T>C p.(Tyr195His); LP - c.541G>A p.(Val181Met)	Comp heterozygous
233	P277	STGD	ABCA4	LP - c.5196+1056A>G p.?; P - c.[1622T>C,4328G>A] p.[Leu541Pro,Arg1443His]	Comp heterozygous
	P278
234	P279	MD	CDHR1	LP - c.783G>A p.(Pro261=); LP - c.783G>A p.(Pro261=)	Homozygous
246	P291	HON	OPA1	LP - c.1560_1562del p.(Glu521del)	Heterozygous
	P292
	P293
	P294
	P295
	P296
247	P297	FH	HPS6	P - c.223C>T p.(Gln75*); P - c.223C>T p.(Gln75*)	Homozygous
248	P298	SIRD	USH2A	P - c.7932G>A p.(Trp2644*); P - c.7932G>A p.(Trp2644*)	Homozygous
249	P299	LCA	RPE65	LP - c.1583G>T p.(Gly528Val); LP - c.1583G>T p.(Gly528Val)	Homozygous
250	P300	FH	PAX6	P - c.781C>T p.(Arg261*)	Heterozygous
251	P301	LCA	RPGRIP1	LP - c.(1151+1_1152-1)_(3099+1_3100-1)del; LP - c.(1151+1_1152-1)_(3099+1_3100-1)del	Homozygous
252	P302	SIRD	MT-ATP6	P - m.8993T>G; heteroplasmy (95%)	Heteroplasmy
253	P303	RP	EYS	P - c.(2023+1_2024-1)_(2259+1_2260-1)del; P - c.(2023+1_2024-1)_(2259+1_2260-1)del	Homozygous
254	P304	SIRD	USH1G	LP - c.183T>A (p.Cys61*); LP - c.183T>A (p.Cys61*)	Homozygous
255	P305	SIRD	USH2A	LP - c.(7300+4_7301-1)_(9371+1_9372-1)del; LP - c.(7300+4_7301-1)_(9371+1_9372-1)del	Homozygous
256	P306	CSNB	CACNA1F	P - c.952_954del p.(Phe318del)	Hemizigous
280	P330	HON	KIF1A	LP - c.914C>T p.(Pro305Leu)	Heterozygous
281	P331	RP	EYS	P - c.(2023 1_2024-1)_(2259 1_2260-1)del; P - c.(2023 1_2024-1)_(2259 1_2260-1)del	Homozygous
282	P332	HON	MT-ND4	P - m.11778G>A p.Arg340His	Homoplasmy
283	P333	RP	CNGB1	LP - c.2285G>T p.(Arg762Leu); P - c.1958-1G>A p.?	Comp heterozygous
284	P334	SIRD	MYO7A	LP - c.5510T>A p.(Leu1837His); LP - c.6026C>A p.(Ala2009Asp)	Comp heterozygous
285	P335	RP	AHI1	LP - del. 6q23.3(135632761_135830306; LP - c.3196C>T p.(Arg1066*)	Hemizigous
286	P336	MD	ABCA4	LP - c.4919G>A p.(Arg1640Gln); LP - c.5603A>T (Asn1868lle)	Comp heterozygous
287	P337	RP	CERKL	P - c.847C>Tp.(Arg283*); P - c.847C>Tp.(Arg283*),	Homozygous
288	P338	RP	AGBL5	LP - c.943T>G p.(Tyr315Asp); LP - c.943T>G p.(Tyr315Asp)	Homozygous
289	P339	CRD	DRAM2	LP - c.517+5C>A p.(?) LP - c.517+5C>A p.(?)	Homozygous
290	P340	SIRD	CEP250	LP - c.4006C>T p.(Arg1336*); LP - c.4006C>T p.(Arg1336*)	Homozygous
302	P352	RP	RPGR	P - c.2763_2764del p.(Glu922Glyfs*156)	Hemizigous
	P353
	P354
	P355
	P356
	P357
	P358
303	P359	RP	RPGR	LP - c.2872del p.(Glu958Lysfs*131)	Hemizigous
	P360
	P361
	P362
	P363
	P364
	P365
304	P366	RP	RPGR	P - c.2426_2427del p.(Glu809Glyfs*25)	Hemizigous
	P367
305	P368	RP	RPGR	P - c.2501del p.(Glu834Glyfs*255)	Hemizigous
	P369
	P370
306	P371	RP	EYS	LP - c.2225del p.(Cys742Leufs*36); P - c.(2023+1_2024-1)_(2259+1_2260-1)del	Comp heterozygous
	P372
307	P373	RP	EYS	P - c.(2023+1_2024-1)_(2259+1_2260-1)del; P - c.5928-2A>G p.?	Comp heterozygous
	P374
308	P375	SIRD	USH2A	LP - c.(7300+1_7301-1)_(9371+1_9372-1)del; LP - c.(7300+1_7301-1)_(9371+1_9372-1)del	Homozygous
309	P376	RP	EYS	LP - c.8834G>A p(Gly2945Glu); P - c.(2023+1_2024-1)_(2259+1_2260-1)del	Comp heterozygous
310	P377	SIRD	ABCC6	P - c.(2995+1_2996-1)_(3883-66_4209-1)del	Heterozygous
311	P378	SIRD	COL4A5	LP - c.(609+1_610-1)_(*998_?)del	Hemizigous
312	P379	SIRD	ABCC6	P - del2-30 p.0?; P - del23-29 p.0?
313	P380	RP	EYS	P - c.4120C>T p.(Arg1374); P - c.2024-?_c.2259+?del p.(?)	Comp heterozygous
314	P381	LCA	CEP290	P - c.2991+1655A>G (p.Cys998X); P - c.2991+1655A>G (p.Cys998X)	Homozygous
315	P382	FH	OCA2	P - c.1327G>A (p.Val443Ile); P - deletion of intron 6 and exon 7	Comp heterozygous
316	P383	SIRD	ABCC6	LP - c.1703T>C p.(Phe568Ser); P - c.(?_37-1)_(*1_?)del	Comp heterozygous
	P384
317	P385	SIRD	ABCC6	P - deletion of exons 2-30; P - deletion of exons 23-29	Comp heterozygous
318	P386	RP	EYS	P - c.(862+1_863-1)_(1056+1_1184+407)del; P - c.4120C>T p.(Arg1374)	Comp heterozygous
321	P389	RP	SLC66A1	LP - c.618_618+11del p.(Phe207fs) LP - c.618_618+11del p.(Phe207fs)	Homozygous
322	P390	SIRD	ABCC6	P - c.3421C>T p.(Arg1141*)	Heterozygous
	P391
323	P392	RP	Likely mitochondrial DNA depletion syndrome
324	P393	HON	MT-ND4	P - m.11778G>A p.(Arg340His) P - m.11778G>A p.(Arg340His)	Homozygous
325	P394	STGD	ABCA4	LP - c.6089G>A p.(Arg2030Gln) P - c.3210_3211dup p.(Ser1071Cysfs*14)	Comp Heterozygous
	P395
326	P396	STGD	ABCA4	P - c.4139C>T p.(Pro1380Leu) LP - c.286A>G p.(Asn96Asp)	Comp heterozygous
	P397
	P398
327	P399	MD	PRPH2	LP - chr6:42689492-42690072	Heterozigous
	P400
328	P401	RP	RHO	P - c.316G>A p.(Gly106Arg)	Heterozigous
	P402
	P403
	P404
329	P405	RP	RHO	P - c.316G>A p.(Gly106Arg)	Heterozigous
	P406
330	P407	RP	EYS	P - c.4120C>T p.(Arg1374) P - c.5928-2A>G	Comp Heterozygous
	P408
331	P409	RP	CNGB1	P - c.1958-1G>A p.? P - c.1958-1G>A p.?	Homozygous
	P410
332	P411	RP	PDE6B	P - c.1923_1969delinsTCTGGG p.(Asn643Glyfs29) P - c.1923_1969delinsTCTGGG p.(Asn643Glyfs29)	Homozygous
	P412
333	P413	MD	BEST1	LP - c.26T>G p.(Val9Gly)	Heterozigous
	P414
	P415
	P416
	P417
334	P418	STGD	ABCA4	P - c.1804C>T p.(Arg602Trp) P - c.2588G>C p.(Gly863Ala)	Comp Heterozygous
335	P419	STGD	ABCA4	P - c.1937+1G>A P - c.1937+1G>A	Homozygous
336	P420	STGD	ABCA4	LP - c.(658_766)_(768+199_769-1)del P - c.1804C>T p.(Arg602Trp)	Comp Heterozygous
	P421
337	P422	STGD	ABCA4	P - c.1804C>T p.(Arg602Trp) P - c.4139C>T p.(Pro1380Leu)	Comp Heterozygous
	P423
338	P424	RP	RHO	P - c.328T>C p.(Cys110Arg)	Heterozigous
	P425
339	P426	FH	PAX6	LP - c.107G>A p.(Gly36Glu)	Heterozigous
	P427
340	P428	XLRS	RS1	P - c.305G>A p.(Arg102Gln)	Hemizigous
	P429
341	P430	RP	RPGR	LP - c.2615_2616del p.(Glu872Glyfs*206)	Hemizigous
	P431
	P432
	P433
342	P434	RP	RPGR	P - c.1243_1244del p.(Arg415Glyfs*37)	Hemizigous
	P435
	P436
343	P437	SIRD	MYO7A	LP - c.1529T>C p.(Ile510Thr) LP - c.4489G>C p.(Gly1497Arg)	Comp heterozygous
	P438
344	P439	RP	IMPG2	LP - c.634delT p.(Ser212Glnfs19) LP - c.634delT p.(Ser212Glnfs19)	Homozygous
	P440
	P441
345	P442	RP	EYS	P - c.(2023+1_2024-1)_(2259+1_2260-1)del P - c.2225del p.(Cys742Leufs36)	Comp heterozygous
	P443
346	P444		RPGR	LP - c.3389_3391del p.(Leu1130*)
	P445	CRD			Hemizygous
347	P446	RP	RHO	P - c.316G>A p.(Gly106Arg)	Heterozygous
	P447
	P448
	P449
348	P450	RP	PEX1	P - c.2528G>A p.(Gly843Asp) P - c.2528G>A p.(Gly843Asp)	Homozygous
	P451
349	P452	CSNB	RDH5	P - c.712G>T p.(Gly238Trp) P - c.839G>A p.(Arg280His)	Comp heterozygous
	P453
350	P454	RP	EYS	P - c.(2023+1_2024-1)(2259+1_2260-1)del P - c.(2023+1_2024-1)(2259+1_2260-1)del	Homozygous
	P455
351	P456	CD	C1QTNF5	P - c.489C>A p.(Ser163Arg)	Heterozygous
	P457
	P458
	P459
352	P460	SIRD	BBS10	P - c.1542del p.(Asp515Ilefs9) P - c.1542del p.(Asp515Ilefs9)	Homozygous
	P461
	P462
353	P463	FH	PAX6	LP - c.106G>T p.(Gly36Trp)	Heterozygous
	P464
	P465
	P466
	P467
354	P468	ACHM	CNGB3	P - c.852+1G>C p.? P - c.852+1G>C p.?	Homozygous
355	P469	RP	RPGR	P - c.1243_1244del p.(Arg415Glyfs*37)	Hemizygous
	P470
	P471
	P472
356	P473	SIRD	ABCC6	P - c.3421C>T p.(Arg1141) P - c.3421C>T p.(Arg1141)	Homozygous
	P474
357	P475	SIRD	USH2A	P - c.2809+1G>A p.? P - c.2809+1G>A p.?	Homozygous
	P476
358	P477	MD	BEST1	LP - c.903T>G p.(Asp301Glu)	Heterozygous
	P478
359	P479	RP	CNGB1	LP - c.2565_2566del p.(Phe856*) P - c.1958-1G>A p.?	Comp heterozygous
	P480
360	P481	MD	IMPG2	LP - c.1658del p.(Val553Glyfs*)	Heterozygous
	P482
	P483
	P484
361	P485	RP	EYS	LP - c.9337A>T p.(Lys3113*) P - c.4120C>T p.(Arg1374*)	Comp heterozygous
	P486
362	P487	SIRD	BBS1	LP - c.1645G>T p.(Glu549*) P - c.1169T>G p.(Met390Arg)	Comp heterozygous
	P488
363	P489	ACHM	CNGA3	P - c.829C>G p.(Arg277Gly) P - c.829C>G p.(Arg277Gly)	Homozygous
	P490
364	P491	RP	EYS	P - c.5928-2A>G p.? P - c.5928-2A>G p.?	Homozygous
	P492
365	P493	MD	PRPH2	LP - c.594C>A p.(Ser198Arg)	Heterozygous
	P494
	P495	RP
366	P496	HON	OPA1	P - c.2708_2711del p.(Val903Glyfs*3)	Heterozygous
	P497
	P498
367	P499	XLRS	RS1	LP - c.(184+1_185-1)_(522+1_523-1)del	Hemizygous
	P500
368	P501	HON	OPA1	LP - c.1847+2T>A p.?	Heterozygous
	P502
369	P503	RP	RPE65	LP - c.1022T>C p.(Leu341Ser) LP - c.1022T>C p.(Leu341Ser)	Homozygous
	P504
370	P505	SIRD	ABHD12	P - c.728G>A (p.Trp243*) P - c.728G>A (p.Trp243*)	Homozygous
	P506
371	P507	CD	CHM	P - c.728G>A p.(Trp243*) P - c.728G>A p.(Trp243*)	Homozygous
	P508
	P509
	P510
372	P511	RP	RHO	LP - c.316G>A p.(Gly106Arg)	Heterozygous
	P512
373	P513	MD	PRPH2	LP - c.73_74del p.(Trp25Valfs*18)	Heterozygous
	P514
374	P515	RP	RPGR	P - c.3040del p.(Glu1014Argfs*75)	Hemizygous
	P516
	P517	CRD
375	P518	LCA	RPE65	P - c.1022T>C p.(Leu341Ser) P - c.1022T>C p.(Leu341Ser)	Homozygous
	P519
376	P520	HON	OPA1	P - c.869G>A p.(Arg290Gln)	Heterozygous
	P521
	P522
	P523
	P524
377	P525	SIRD	USH2A	P - c.14911C>T p.(Arg4971*) P - c.14911C>T p.(Arg4971*)	Homozygous
	P526
378	P527	MD	BEST1	LP - c.638A>G p.(Glu213Gly) LP - c.638A>G p.(Glu213Gly)	Homozygous
	P528
379	P529	MIT	MT-TL1	P - m.3243A>G	Heteroplasmy
	P530
	P531
380	P532	SIRD	MKKS	LP - c.748G>A p.(Gly250Arg) LP - c.748G>A p.(Gly250Arg)	Homozygous
	P533
381	P534	MD	BEST1	LP - c.905A>C p.(Asp302Ala)	Heterozygous
	P535
382	P536	XLRS	RS1	LP - c.577C>T p.(Pro193Ser)	Hemizygous
	P537
383	P538	RP	PRPF31	LP - c.330_333del p.(His111Serfs*86)	Heterozygous
	P539
384	P540	CRD	RPGR	LP - c.3178_3179del p.(Glu1060Argfs*18)	Hemizygous
	P541
385	P542	MD	PRPH2	LP - c.515G>C p.(Arg172Pro)	Heterozygous
	P543
	P544
386	P545	RP	EYS	P - c.(2023+1_2024-1)_(2259+1_2260-1)del P - c.5928-2A>G p.?	Comp heterozygous
	P546			P - c.5928-2A>G p.? P - c.5928-2A>G p.?	Homozygous
387	P547	RP	IMPG2	LP - c.634delT p.(Ser212Glnfs19) LP - c.634delT p.(Ser212Glnfs19)	Homozygous
	P548
388	P549	SIRD	ABCC6	LP - c.2237_2238delins13 p.(Ile746Argfs10) LP - c.2237_2238delins13 p.(Ile746Argfs10)	Homozygous
	P550
389	P551	RP	RHO	P - c.1034T>C p.(Val345Ala)	Heterozygous
	P552
390	P553	FH	PAX6	P - c.1047_1090del p.(Gln350Glufs*6)	Heterozygous
	P554
391	P555	RP	RPGR	P - c.1243_1244del p.(Arg415Glyfs37)	Hemizygous
	P556
	P557
	P558
	P559
	P560
	P561
	P562
392	P563	RP	RPGR	LP - c.1261dup p.(Ser421Phefs*32)	Hemizygous
	P564
	P565
393	P566	RP	RPGR	LP - c.1415-9A>G p.?	Hemizygous
	P567
394	P568	RP	RPGR	LP - c.3092del p.(Glu1031Glyfs*58)	Hemizygous
	P569
395	P570	FH	PAX6	LP - c.157G>A p.(Val53Met)	Heterozygous
	P571
	P572
396	P573	RP	PDE6A	P - c.1705C>A p.(Gln569Lys) LP - c.304C>T p.(Arg102Cys)	Comp heterozygous
	P574
397	P575	SIRD	USH2A	LP - c.(7300+4_7301-1)(9371+1_9372-1)del LP - c.(7300+4_7301-1)(9371+1_9372-1)del	Homozygous
398	P576	LCA	RPE65	P - c.1022T>C p.(Leu341Ser) P - c.370C>T p.(Arg124*)	Comp heterozygous
	P577	RP	BBS2	LP - c.401C>G p.(Pro134Arg) LP - c.627_628del p.(Cys210Serfs*20)	Comp heterozygous
399	P578	RP	EYS	P - c.(2023+1_2024-1)(2259+1_2260-1)del P - c.(5927+1_5928-1)(6078+1_6079-1)del	Comp heterozygous
	P579			P - c.(2023+1_2024-1)_(2259+1_2260-1)del LP - c.9182_9185del p.(Asn3061Thrfs*3)	Comp heterozygous
400	P580	SIRD	COL18A1	P - c.2673dup p.(Gly892Argfs9) P - c.2919dup p.(Gly974Argfs110)	Comp heterozygous
	P581
401	P582	RP	USH2A	LP - c.2302T>C p.(Cys768Arg) LP - c.907C>A p.(Arg303Ser)	Comp heterozygous
	P583
402	P584	ACHM	CNGB3	P - c.1148del p.(Thr383Ilefs13) P - c.1148del p.(Thr383Ilefs13)	Homozygous
	P585
403	P586	FH	TYR	LP - c.1205G>A p.(Arg402Gln); LP - c.575C>A p.(Ser192Tyr) LP - c.1467dup p.(Ala490Cysfs*20)	Comp heterozygous
	P587
404	P588	RP	RPE65	P - c.271C>T p.(Arg91Trp) P - c.560G>A p.(Gly187Glu)	Comp heterozygous
	P589
405	P590	MD	BEST1	LP - c.903T>G p.(Asp301Glu)	Heterozygous
	P591
406	P592	RP	USH2A	LP - c.10712C>T p.(Thr3571Met) LP - c.2276G>T p.(Cys759Phe)	Comp heterozygous
	P593
407	P594	FH	SLC38A8	P - c.388+1G>T P - c.388+1G>T	Homozygous
408	P595	RP	HGSNAT	P - c.525dup p.(Val176Cysfs*16)	Heterozygous
409	P596	SIRD	NPHP1	LP - c.2065_2074del p.(Thr689Leufs37) P - c.2065_2074del p.(Thr689Leufs37)	Comp heterozygous
410	P597	XLRS	RS1	LP - c.466A>G p.(Arg156Gly)	Hemizygous
411	P598	LCA	RPE65	P - c.1022T>C p.(Leu341Ser) P - c.1543C>T p.(Arg515Trp)	Comp heterozygous
412	P599	STGD	ABCA4	LP - c.3113C>T p.(Ala1038Val) P - c.4720G>T p.(Glu1574*)	Comp heterozygous
413	P600	ACHM	ATF6	LP - c.909+2T>G LP - c.909+2T>G	Homozygous
414	P601	SIRD	USH2A	P - c.10712C>T p.(Thr3571Met) P - c.10712C>T p.(Thr3571Met)	Homozygous
415	P602	RP	PRPF31	LP - c.359dup p.(Arg121Glufs*4)	Heterozygous
416	P603	CRD	KCNV2	LP - c.778A>T p.(Lys260*) LP - c.778A>T p.(Lys260*)	Homozygous
417	P604	CD	CYP4V2	P - c.694C>T p.(Arg232*) P - c.694C>T p.(Arg232*)	Homozygous
418	P605	SIRD	USH2A	LP - c.1879C>T p.(Gln627) LP - c.907C>A p.(Arg303Ser)	Comp heterozygous
419	P606	RP	DNAJC21	LP - c.805C>T p.(Gln269*) LP - c.805C>T p.(Gln269*)	Homozygous
420	P607	RP	PROM1	P - c.869del p.(Ser290Ilefs*2) P - c.869del p.(Ser290Ilefs*2)	Homozygous
421	P608	RP	EYS	LP - c.9182_9185del p.(Asn3061Thrfs*3) P - c.4120C>T p.(Arg1374*)	Comp heterozygous
422	P609	CD	OAT	LP - c.1159+1G>A LP - c.748C>T p.(Arg250*)	Comp heterozygous
423	P610	SIRD	MYO7A	P - c.5510T>A p.(Leu1837His) P - c.5510T>A p.(Leu1837His)	Homozygous
424	P611	RP	NR2E3	P - c.119-2A>C P - c.119-2A>C	Homozygous
425	P612	RP	NR2E3	P - c.166G>A p.(Gly56Arg)	Heterozygous
426	P613	RP	EYS	P - c.5928-2A>G p.(?) P - c.5928-2A>G p.(?)	Homozygous
427	P614	STGD	ABCA4	LP - c.6282+1G>T P - c.1958G>A p.(Arg653His)	Comp heterozygous
428	P615	CRD	CERKL	P - c.847C>T p.(Arg283*) P - c.847C>T p.(Arg283*)	Homozygous
429	P616	SIRD	BBS1	LP - c.1318C>T p.(Arg440*) P - c.1169T>G p.(Met390Arg)	Comp heterozygous
430	P617	RP	CERKL	P - c.847C>T p.(Arg283*) P - c.847C>T p.(Arg283*)	Homozygous
431	P618	RP	USH2A	P - c.11713C>T p.(Arg3905Cys) P - c.9815C>T p.(Pro3272Leu)	Comp heterozygous
432	P619	CRD	RPGR	LP - c.3337G>T p.(Gly1113*)	Hemizygous
433	P620	SIRD	BBS1	P - c.1169T>G p.(Met390Arg) P - c.1169T>G p.(Met390Arg)	Homozygous
434	P621	RP	AHI1	LP - c.3196C>T p.(Arg1066*) LP - c.3196C>T p.(Arg1066*)	Homozygous
435	P622	SIRD	ADGRV1	P - c.17668_17669del p.(Met5890Valfs10) P - c.17668_17669del p.(Met5890Valfs10)	Homozygous
436	P623	STGD	ABCA4	P - c.3210_3211dup p.(Ser1071Cysfs*14) P - c.3210_3211dup p.(Ser1071Cysfs*14) p.(Ser1071Cysfs*14)	Comp heterozygous
437	P624	STGD	ABCA4	P - c.1804C>T p.(Arg602Trp) P - c.5739del	Comp heterozygous
438	P625	CD	CYP4V2	LP - c.1090+1del p.? LP - c.1090+1del p.?	Homozygous
439	P626	MD	PRPH2 (RDS)	LP - c.623G>A p.(Gly208Asp)	Heterozygous
440	P627	RP	BBS2	LP - c.401C>G p.(pro134Arg) LP - c.401C>G p.(pro134Arg)	Homozygous
441	P628	SIRD	ABCC6	P - c.3421C>T p.(Arg1141*) P - c.3421C>T p.(Arg1141*)	Homozygous
442	P629	RP	EYS	LP - c.(6424+1_6425-1)_(7055+1_7056-1)dup p.? LP - c.(6424+1_6425-1)_(7055+1_7056-1)dup p.?	Homozygous
443	P630	SIRD	COL4A5	LP - c.3373+1G>A p.?	Hemizygous
444	P631	FH	TYR	P - c.1037-2A>G P - c.1217C>T p.(Pro406Leu)	Comp heterozygous
445	P632	SIRD	COL18A1	P - c.4223_4232del p.(Pro1408Leufs*35) P - c.4768_4769del p.(Leu1590Valfs*72)	Comp heterozygous
446	P633	FH	TYR	P - c.1037-7T>A P - c.1217C>T (p.Pro406Leu)	Comp heterozygous
447	P634	RP	EYS	LP - chr6:64694276-64709081, dup exons 32-35 P - c.5928-2A>G p.?	Comp heterozygous
448	P635	SIRD	MYO7A	P - c.397dup p.(His133Profs*7) P - c.397dup p.(His133Profs*7)	Homozygous
449	P636	RP	NR2E3	P - c.119-2A>C p.(?)	Heterozygous
450	P637	SIRD	ABCC6	P - c.1552C>T p.(Arg518*) P - c.3421C>T p.(Arg1141*)	Comp heterozygous
451	P638	SIRD	CDH3	LP - c.(160+1_161-1)_(1795+1_1796-1) LP - c.(160+1_161-1)_(1795+1_1796-1)	Homozygous
452	P639	HON	OPA1	LP - c.1131dup p.(Ser378*)	Heterozygous
453	P640	FH	TYR	LP - c.1217C>T p.(Pro406Leu) LP - c.1217C>T p.(Pro406Leu)	Homozygous
454	P641	CSNB	CACNA1F	P - c.952_954del p.(Phe318del)	Hemizygous
455	P642	RP	RDH5	LP - c.734-1G>C p.(?) LP - c.839G>A p.(Arg280His)	Comp heterozygous
456	P643	STGD	ABCA4	LP - c.32T>C p.(Leu11Pro) P - c.4720G>T p.(Glu1574*)	Comp heterozygous
457	P644	XLRS	RS1	P - c.214G>A p.(Glu72Lys)	Hemizygous
458	P645	RP	PDE6A	P - c.1957C>T p.(Arg653*) P - c.1957C>T p.(Arg653*)	Homozygous
459	P646	CRD	POC1B	LP - c.260G>A p.(Trp87) LP - c.260G>A p.(Trp87)	Homozygous
460	P647	RP	MERTK	P - c.2189+1G>T p.(?) P - c.2189+1G>T p.(?)	Homozygous
461	P648	VRP	COL2A1	LP - c.3019C>T p.(Gln1007*)	Heterozygous
462	P649	CRD	KCNV2	P - c.625G>T p.(Glu209*) P - c.625G>T p.(Glu209*)	Homozygous
463	P650	RP	CERKL	P - c.847C>Tp.(Arg283*) p.(Arg283*) P - c.847C>Tp.(Arg283*) p.(Arg283*)	Homozygous
464	P651	SIRD	WDR19	P - c.2129T>C p.(Leu710Ser) P - c.2129T>C p.(Leu710Ser)	Homozygous
465	P652	CD	CYP4V2	P - c.694C>T p.(Arg232*) P - c.694C>T p.(Arg232*)	Homozygous
466	P653	CD	CHM	P - c.799C>T p.(Arg267*)	Hemizygous
467	P654	RP	USH2A	LP - c.4124C>T p.(Ser1375Leu) P - c.7932G>A p.(Trp2644*)	Comp heterozygous
468	P655	SIRD	ABHD12	P - c.1054C>T p.(Arg352*) P - c.1054C>T p.(Arg352*)	Homozygous
469	P656	RP	EYS	P - c.(2023 1_2024-1)_(2259 1_2260-1)del P - c.(2023 1_2024-1)_(2259 1_2260-1)del	Homozygous
470	P657	RP	RPE65	P - c.560G>A p.(Gly187Glu) P - c.560G>A p.(Gly187Glu)	Homozygous
471	P658	SIRD	USH2A	P - c.11232-2A>G p.? P - c.11754G>A p.(Trp3918*)	Comp heterozygous
472	P659	XLRS	RS1	LP - c.461A>G p.(Gln154Arg)	Hemizygous
473	P660	RP	CNGB1	LP - c.1958-1G>A p.? LP - c.1958-1G>A p.?	Homozygous
474	P661	CSNB	RDH5	LP - c.734-1G>C p.? P - c.712G>T p.(Gly238Trp)	Comp heterozygous
475	P662	SIRD	BBS1	LP - c.17C>G p.(Ser6*) P - c.1169T>G p.(Met390Arg)	Comp heterozygous
476	P663	SIRD	TTC8	LP - c.(?_681-1)_(879 LP - c.647G>A p.(Trp216)	Comp heterozygous
477	P664	RP	USH2A	P - c.226G>T p.(Cys759Phe) P - c.226G>T p.(Cys759Phe)	Homozygous
478	P665	LCA	RPE65	LP - c.1022T>C p.(Leu341Ser) LP - c.1022T>C p.(Leu341Ser)	Homozygous
479	P666	RP	KLHL7	P - c.458C>T p.(Ala153Val)	Heterozygous
480	P667	ACHM	CNGB3	P - c.1148del p.(Thr383Ilefs*13) P - c.1148del p.(Thr383Ilefs*13)	Homozygous
481	P668	XLRS	RS1	LP - c.461A>G p.(Gln154Arg)	Hemizygous
482	P669	SIRD	CEP250	P - c.3175_3176del p.(Ser1060Thrfs*15) P - c.3175_3176del p.(Ser1060Thrfs*15)	Homozygous
483	P670	SIRD	PANK2	LP - c.1070G>C p.Arg357Pro) P - c.1561G>A p.Gly521Arg)	Comp heterozygous
484	P671	SIRD	ADGRV1	LP - c.(17019+1_17020-1)_(17856+1_17857-1)dup LP - c.6515C>G p.(Ser2172*)	Comp heterozygous
485	P672	RP	PROM1	LP - c.784+1G>A p.?	Heterozygous
486	P673	RP	MERTK	P - c.1296+1G>C p.? P - c.1296+1G>C p.?	Homozygous
487	P674	ACHM	CNGA3	P - c.829C>T p.(Arg277Cys) P - c.829C>T p.(Arg277Cys)	Homozygous
488	P675	RP	CERKL	P - c.847C>T p.(Arg283*) P - c.847C>T p.(Arg283*)	Homozygous
489	P676	RP	EYS	P - c.2380C>T p.(Arg794*) P - c.4120C>T p.(Arg1374*)	Comp heterozygous
490	P677	SIRD	ADGRV1	P - c.(16196+1_17756-1)_(17856+1_17974-1) LP - c.14973-1G>T p.?	Comp heterozygous
491	P678	RP	PRPF31	P - c.1165C>T p.(Gln389*)	Heterozygous
492	P679	LCA	RPGRIP1	LP - c.1152-?_3099+?del p.? LP - c.1152-?_3099+?del p.?	Homozygous
493	P680	RP	RPE65	P - c.1022T>C p.(Leu341Ser) P - c.11+5G>A p.?	Comp heterozygous
494	P681	SIRD	MYO7A	LP - c.2367+1G>C p.? LP - c.5743-15_5746del p.?	Comp heterozygous
495	P682	RP	PDE6A	LP - del18-20 P - c.998+1G>A	Comp heterozygous
496	P683	LCA	RPE65	LP - c.560G>A p.(Gly187Glu) LP - c.560G>A p.(Gly187Glu)	Homozygous
497	P684	ACHM	CNGB3	P - c.1148del p.(Thr383Ilefs*13) P - c.1148del p.(Thr383Ilefs*13)	Homozygous
498	P685	HON	MT-ND6	P - c.14484T>C	Heterozygous
499	P686	SIRD	BBS1	P - c.1318C>T p.(Arg440*) P - c.1645G>T p.Glu549*)	Comp heterozygous
500	P687	RP	CRB1	P - c.613_619del p.(Ile205Aspfs*13) P - c.613_619del p.(Ile205Aspfs*13)	Homozygous
501	P688	SIRD	ABCC6	LP - c.913C>T p.(Gln305*) LP - c.913C>T p.(Gln305*)	Homozygous
502	P689	SIRD	BBS1	LP - c.1318C>T p.(Arg440Ter) P - c.1169T>G p.(Met390Arg)	Comp heterozygous
503	P690	RP	CERKL	LP - c.237_238+13del p.(Gly80*) LP - c.237_238+13del p.(Gly80*)	Homozygous
504	P691	FH	PAX6	LP - c.1032+6T>C p.?	Heterozygous
505	P692	LCA	SPATA7	P - c.699_700del p.(Ser234*) P - c.699_700del p.(Ser234*)	Homozygous
506	P693	LCA	RPE65	P - c.370C>T p.(Arg124*) P - c.370C>T p.(Arg124*)	Homozygous
507	P694	MD	IMPG1	P - c.1212+2T>C p.?	Heterozygous
508	P695	RP	CNGB1	P - c.3150del p.(Phe1051Leufs*12) P - c.3150del p.(Phe1051Leufs*12)	Homozygous
509	P696	LCA	LCA5	LP - c.744_750del p.(Ser249Thrfs*35) LP - c.744_750del p.(Ser249Thrfs*35)	Homozygous
510	P697	RP	RPE65	P - c.1022T>C p.(Leu341Ser) P - c.1022T>C p.(Leu341Ser)	Homozygous
511	P698	RP	RPE65	P - c.952T>A p.(Tyr318Asn) P - c.952T>A p.(Tyr318Asn)	Homozygous
512	P699	SIRD	MYO7A	LP - c.6439-1G>A p.? LP - c.6439-1G>A p.?	Homozygous
513	P700	RP	EYS	P - c.(2023+1_2024-1) _(2259+1_2260-1)del P - c.(2023+1_2024-1) _(2259+1_2260-1)del	Homozygous
514	P701	SIRD	USH2A	LP - c.11156G>A p.(Arg3719His) P - c.5278del p.(Asp1760Metfs*10)	Comp heterozygous
515	P702	CSNB	CACNA1F	LP - c.1106G>A p.(Gly369Asp)	Hemizygous
516	P703	SIRD	PANK2	LP - c.1070G>C p.(Arg357Pro) LP - c.1070G>C p.(Arg357Pro)	Homozygous
517	P704	CRD	BBS1	P - c.1169T>C p.(Met390Arg) P - c.1169T>C p.(Met390Arg)	Homozygous
518	P705	RP	RP1	P - c.2029C>T p.(Arg677*)	Heterozygous
519	P706	RP	RHO	LP - c.316G>A p.(Gly106Arg)	Heterozygous
520	P707	SIRD	USH2A	LP - .(7300+1_7301-1)_(9371+1_9372-1)del LP - .(7300+1_7301-1)_(9371+1_9372-1)del	Homozygous
521	P708	RP	RPGR	LP - c.2442_2445del p.(Gly817Lysfs*2)	Hemizygous
522	P709	HON	OPA1	P - c.800_801delAA p.(Lys267Argfs*4)	Heterozygous
523	P710	SIRD	ABCC6	P - c.2294G>A p.(Arg765Gln) P - c.3490C>T p.(Arg1164*)	Comp heterozygous
524	P711	RP	EYS	P - c.(2023+1_2024-1)_(2259+1_2260-1)del p.(?) P - c.(2023+1_2024-1)_(2259+1_2260-1)del p.(?)	Homozygous
525	P712	FH	SLC38A8	LP - c.388+1G>T p.? LP - c.388+1G>T p.?	Homozygous
526	P713	RP	EYS	LP - c.(2023+1_2024- LP - c.(2023+1_2024-	Homozygous
527	P714	RP	CERKL	LP - c.356G>A p.(Gly119Asp) LP - c.356G>A p.(Gly119Asp)	Homozygous
528	P715	RP	EYS	LP - c.(2023+1_2024-1)_(2259+1_2260-1)del LP - c.(2023+1_2024-1)_(2259+1_2260-1)del	Homozygous
529	P716	STGD	ABCA4	P - c.1804C>T p.(Arg602Trp) P - c.1804C>T p.(Arg602Trp)	Homozygous
530	P717	LCA	RPE65	P - c.1022T>C p.(Leu341Ser) P - c.1022T>C p.(Leu341Ser)	Homozygous
531	P718	RP	BBS2	P - c.401C>G p.(Pro134Arg) P - c.627_628del p.(Cys210Serfs*20)	Comp heterozygous
532	P719	XLRS	RS1	P - c.304C>T p.(Arg102Trp)	Hemizygous
533	P720	SIRD	MYO7A	LP - c.5743_574del p.? LP - c.5743_574del p.?	Homozygous
534	P721	MD	CRB1	P - c.2843G>Ap.Cys948Tyr p.Cys948Tyr P - c.498_506delAATTGATGG p.Ile167_Gly169del	Comp heterozygous
535	P722	RP	PDE6A	P - c.2053G>A p.(vAL685Met) P - c.2053G>A p.(vAL685Met)	Homozygous
536	P723	RP	USH2A	P - c.10073G>A p.(Cys3358Tyr) P - c.2276G>T p.(Cys759Phe)	Comp heterozygous
537	P724	CRD	GUCY2D	P - c.2512C>T p. (Arg838Cys)	Heterozygous
538	P725	RP	MERTK	P - c.2189+1G>T P - c.2189+1G>T	Homozygous
539	P726	RP	NR2E3	P - c.119-2A>C p.? P - c.119-2A>C p.?	Homozygous
540	P727	VRP	COL11A1	LP - c.1846G>C p.(Gly616Arg)	Heterozygous
541	P728	SIRD	USH2A	LP - c.9304C>T p.(Gln3102*) P - c.2276G>T p.(Cys759Phe)	Comp heterozygous
542	P729	RP	RHO	P - c.1040C>T p.(Pro347Leu)	Heterozygous
543	P730	RP	RDH12	P - c.464C>T p.(Thr155Ile) P - c.464C>T p.(Thr155Ile)	Homozygous
544	P731	CRD	KCNV2	P - c.(?_1)_(*1_?)del P - c.(?_1)_(*1_?)del	Homozygous
545	P732	ACHM	CNGB3	P - c.1148del p.(Thr383Ilefs*13) P - c.446_447insT p.(Lys149Asnfs*30)	Comp heterozygous
546	P733	FH	PAX6	LP - c.1032+6T&lt	Heterozygous
547	P734	STGD	ABCA4	LP - c.634C>T p.(Arg212Cys) LP - c.634C>T p.(Arg212Cys)	Homozygous
548	P735	STGD	ABCA4	LP - c.4926C>G p.(Ser1642Arg); LP - c.5044_5058del p.(Val1682_Val1686del) P - c.1804C>T p.(Arg602Trp)	Comp heterozygous
549	P736	SIRD	ABCC6	P - c.3490C>T P - del23-28 [Ala999-?_Gln1347+?del]	Comp heterozygous
550	P737	RP	EYS	LP - c.(2023 1_2024-1)_(2259 1_2260-1)del LP - c.(2023 1_2024-1)_(2259 1_2260-1)del	Homozygous
551	P738	STGD	ABCA4	LP - c.(658_766)_(768+199_769-1)del LP - c.6079C>T p.Leu2027Phe)	Comp heterozygous
552	P739	RP	PCARE	P - c.947del p.(Asn316Metfs*7) P - c.947del p.(Asn316Metfs*7)	Homozygous
553	P740	RP	EYS	P - c.2380C>T p.(Arg794*) P - c.4120C>T p.(Arg1374*)	Comp heterozygous
554	P741	SIRD	BBS1	P - c.1169T>G p.(Met390Arg) P - c.1169T>G p.(Met390Arg)	Homozygous
555	P742	STGD	ABCA4	P - c.1804C>T p.(Arg602Trp) P - c.1804C>T p.(Arg602Trp)	Homozygous
556	P743	SIRD	BBS10	P - c.271dup p.(Cys91Leufs15) P - c.271dup p.(Cys91Leufs15)	Homozygous
557	P744	RP	EYS	P - c.(2023 1_2024-1)_(2259 1_2260-1)del P - c.(6424 1_6425-1)_(6725 1_6726-1)del	Comp heterozygous
558	P745	SIRD	USH2A	P - c.920_923dup p.(His308Glnfs*16) P - c.920_923dup p.(His308Glnfs*16)	Homozygous
559	P746	XLRS	RS1	P - c.214G>A p.(Glu72Lys)	Hemizygous
560	P747	RP	EYS	P - c.5928-2A>G p.(?) P - c.5928-2A>G p.(?)	Homozygous
561	P748	RP	WDR19	LP - c.2129T>C p.(Leu710Ser) LP - c.2129T>C p.(Leu710Ser)	Homozygous
562	P749	RP	RPE65	P - c.1022T>C p.Leu341Ser) P - c.1022T>C p.Leu341Ser)	Homozygous
563	P750	SIRD	SDCCAG8	P - c.397G>T p.(Glu133*) P - c.397G>T p.(Glu133*)	Homozygous
564	P751	SIRD	BBS1	P - c.863T>G p.Leu288Arg) P - c.1169T>G p.Met390Arg)	Comp heterozygous
565	P752	SIRD	BBS1	P - c.1169T>G p.(Met390Arg) P - c.1169T>G p.(Met390Arg)	Homozygous
566	P753	RP	RHO	P - c.403C>T p.(Arg135Trp)	Heterozygous
567	P754	SIRD	BBS10	LP - c.273C>G p.(Cys91Trp) LP - c.273C>G p.(Cys91Trp)	Homozygous
568	P755	MD	PRPH2 (RDS)	P - c.623G>A p.(Gly208Asp)	Heterozygous
569	P756	STGD	ABCA4	P - c.[5044_5058delGTTGCCATCTGCGTG p.[Val1682_Val1686del,Ser1642Arg] P - c.1804C>T p.(Arg602Trp)	Comp heterozygous
570	P757	RP	CEP290	LP - c.5777G>C p.(Arg1926Pro) P - c.6271-8T>G p.(?)	Comp heterozygous
571	P758	LCA	RPGRIP1	LP - c.2759_2760insT p.(Gln920HisfsTer14) LP - c.3370T>C p.(Ser1124Pro)	Comp heterozygous
572	P759	SIRD	PCDH15	LP - c.416G>A p.(Arg139Gln) LP - c.416G>A p.(Arg139Gln)	Homozygous
573	P760	SIRD	MYO7A	P - c.999T>G p.(Tyr333Term) P - c.999T>G p.(Tyr333Term)	Homozygous
574	P761	RP	CERKL	P - c.847C>T p.(Arg283*) P - c.847C>T p.(Arg283*)	Homozygous
575	P762	CRD	PROM1	P - c.1984-1G>T p.? P - c.1984-1G>T p.?	Homozygous
576	P763	RP	EYS	LP - c.9368dup p.(Asn3123Lysfs*3) LP - c.9368dup p.(Asn3123Lysfs*3)	Homozygous
577	P764	HON	WFS1	P - c.1037C>T P - c.1280T>G	Comp heterozygous
578	P765	CRD	KCNV2	P - c.(?_-1)_(*1_?)del P - c.(?_-1)_(*1_?)del	Homozygous
579	P766	SIRD	Outro	LP - g.61773413_61778492del	Heterozygous
580	P767	SIRD	MT-TL1	P - m.3243A>G	Heterozygous
581	P768	RP	CNGB1	LP - c.1958-1G>A p.? LP - c.1958-1G>A p.?	Homozygous
582	P769	SIRD	ADGRV1	P - c.17668_17669del p.(Met5890Valfs*10) P - c.17668_17669del p.(Met5890Valfs*10)	Homozygous
583	P770	CRD	KCNV2	P - c.(?_-1)_(*1_?)del P - c.(?_-1)_(*1_?)del	Homozygous
584	P771	RP	EYS	LP - c.(2023+1_2024-1)_(2259+1_2260-1)del LP - c.(2023+1_2024-1)_(2259+1_2260-1)del	Homozygous
585	P772	RP	EYS	P - c.(2023 1_2024-1)_(2259 1_2260-1)del P - c.(2023 1_2024-1)_(2259 1_2260-1)del	Homozygous
586	P773	SIRD	ABCC6	P - c.2237_2238delins13 p.(Ile746Argfs*10) P - c.2237_2238delins13 p.(Ile746Argfs*10)	Homozygous
587	P774	MIT	Outro	m.10759_14123del (3365 bp) affecting ND4L, ND4, tRNAHis, tRNASer2, tRNALeu2, ND5	Heteroplasmy
588	P775	SIRD	ABCC6	P - c.3490C>T p.(Arg1164*) P - c.3490C>T p.(Arg1164*)	Homozygous
589	P776	ACHM	CNGB3	P - c.1148del p.(Thr383Ilefs*13) P - c.1148del p.(Thr383Ilefs*13)	Homozygous
590	P777	RP	EYS	P - c.3243+1G>T p.? P - c.3243+1G>T p.?	Homozygous
591	P778	RP	EYS	LP - c.3243 p.? P - c.5928-2A>G p.?	Comp heterozygous
592	P779	SIRD	ADGRV1	P - c.7336del p.(Glu2446Asnfs*21) P - c.7336del p.(Glu2446Asnfs*21)	Homozygous
593	P780	MD	PRPH2	LP - c.623G>A p.(Gly208Asp)	Heterozygous
594	P781	CRD	KCNV2	P - c.(?_-1)_(*1_?)del P - c.(?_-1)_(*1_?)del	Homozygous
595	P782	RP	PCARE	P - c.3099delinsCCAGG p.(Val1034Glnfs74) P - c.3099delinsCCAGG p.(Val1034Glnfs74)	Homozygous
596	P783	VRP	COL2A1	P - c.2710C>T p.(Arg904Cys)	Heterozygous
597	P784	CRD	PROM1	P - c.1117C>T p.(Arg373Cys)	Heterozygous
598	P785	SIRD	MFRP	P - c.1150dup p.(His384Profs*8) P - c.1150dup p.(His384Profs*8)	Homozygous
599	P786	SIRD	USH2A	P - c.2209C>T p.(Arg737*) P - c.907C>A p.(Arg303Ser)	Comp heterozygous
600	P787	STGD	ABCA4	LP - c.5327C>T p.(Pro1776Leu) P - c.3210_3211dup p.(Ser1071Cysfs*14)	Comp heterozygous
601	P788	SIRD	USH2A	LP - c.14134-3169A>G p.(?) LP - c.14134-3169A>G p.(?)	Homozygous
602	P789	RP	RHO	P - c.545G>A p.(Gly182Asp)	Heterozygous
603	P790	ACHM	CNGB3	P - c.1148del p.(Thr383Ilefs*13) P - c.646C>T p.(Arg216*)	Comp heterozygous
604	P791	RP	WDR19	P - c.2129T>C p.(Leu710Ser)	Heterozygous
605	P792	RP	PROM1	P - c.869del p.Ser290Ilefs*2) P - c.869del p.Ser290Ilefs*2)	Homozygous
606	P793	SIRD	ADGRV1	P - c.17668_17669del p.(Met5890Valfs*10) P - c.17668_17669del p.(Met5890Valfs*10)	Homozygous
607	P794	RP	CNGB1	P - c.1958-1G>A p.? P - c.1958-1G>A p.?	Homozygous
608	P795	LCA	CRB1	LP - c.3462_3463del p.(Cys1154*) P - c.984G>A p.(Trp328*)	Comp heterozygous
609	P796	LCA	RPE65	LP - c.272G>A p.(Arg91Gln) LP - c.272G>A p.(Arg91Gln)	Homozygous
610	P797	RP	EYS	LP - c.(2023+1_2024-1)_(2259+1_2260-1)del LP - c.(2023+1_2024-1)_(2259+1_2260-1)del	Homozygous
611	P798	RP	EYS	P - c.5928-2A>G p.? P - c.5928-2A>G p.?	Homozygous
612	P799	RP	CERKL	P - c.847C>T p.(Arg283*) P - c.847C>T p.(Arg283*)	Homozygous
613	P800	RP	MMACHC	P - c.271dup p.(Arg91fs) P - c.271dup p.(Arg91fs)	Homozygous
614	P801	STGD	ABCA4	P - c.4469G>A p.(Cys1490Tyr) P - c.5714+5G>A p.?	Comp heterozygous
615	P802	CRD	KCNV2	P - c.(?_-1)_(*1_?)del P - c.(?_-1)_(*1_?)del	Homozygous
616	P803	STGD	ABCA4	LP - c.5898+2T>C LP - c.868C>T p.(Arg290Trp)	Comp heterozygous
617	P804	CSNB	TRPM1	LP - c.1870C>T p.(Arg624Cys) LP - c.2750G>A p.(Arg917His)	Comp heterozygous
618	P805	LCA	NMNAT1	P - c.196C>T p.(Arg66Trp) P - c.769G>A p.(Glu257Lys)	Comp heterozygous
619	P806	SIRD	COL4A4	P - c.4449_4450dup p.(Met1484Thrfs69) P - c.4449_4450dup p.(Met1484Thrfs69)	Homozygous
620	P807	XLRS	RS1	P - c.578C>T p.(Pro193Leu)	Hemizygous
621	P808	SIRD	USH2A	LP - c.5329C>T p.(Arg1777Trp) P - c.2299delG p.(Glu767Serfs*21)	Comp heterozygous
622	P809	VRP	NDP	P - c.362G>A p.(Arg121Gln)	Hemizygous
623	P810	STGD	ABCA4	P - c.214G>A p.(Gly72Arg) P - c.6320G>A p.(Arg2107His)	Comp heterozygous
624	P811	SIRD	USH2A	P - c.1214del p.(Asn405Ilefs*3) P - c.920_923dup p.(His308Glnfs*16)	Comp heterozygous
625	P812	RP	PROM1	P - c.869del p.(Ser290Ilefs*2) P - c.869del p.(Ser290Ilefs*2)	Homozygous
626	P813	SIRD	USH2A	LP - c.907C>A p.(Arg303Ser) P - c.2299delG p.(Glu767Serfs*21)	Comp heterozygous
627	P814	RP	RPGR	P - c.2997_2998del p.(Glu1000Glyfs*78)	Hemizygous
628	P815	XLRS	RS1	LP - c.541dup p.(Asp181Glyfs83)	Hemizygous
629	P816	RP	RP1	P - c.1625C>G p.(Ser542*) P - c.1625C>G p.(Ser542*)	Homozygous
630	P817	RP	EYS	P - c.(2023+1_2024-1)_(2259+1_2260-1)del P - c.(2023+1_2024-1)_(2259+1_2260-1)del	Homozygous
631	P818	SIRD	USH2A	P - c.920_923dup p.(His308Glnfs*16) P - c.920_923dup p.(His308Glnfs*16)	Homozygous
632	P819	SIRD	COL18A1	P - c.12-2A>T p.? P - c.12-2A>T p.?	Homozygous
633	P820	SIRD	MFRP	LP - c.523C>T p.(Gln175*) LP - c.523C>T p.(Gln175*)	Homozygous
634	P821	RP	CEP290	P - c.2991+1655A>G p.? P - c.3911T>C p.(Met1304Thr)	Comp heterozygous
635	P822	SIRD	COL18A1	P - c.2673dup p.(Gly892Argfs*9) P - c.2673dup p.(Gly892Argfs*9)	Homozygous
636	P823	RP	NR2E3	P - c.119-2A>G p.? P - c.119-2A>G p.?	Homozygous
637	P824	SIRD	USH2A	LP - c.14134-3169A>G p.(?) P - c.10712C>T p.(Thr3571Met)	Comp heterozygous
638	P825	LCA	SPATA7	LP - c.699_700del p.(Ser234*) LP - c.699_700del p.(Ser234*)	Homozygous
639	P826	RP	RDH12	P - c.295C>A p.(Leu99Ile) P - c.464C>T p.(Thr155Ile)	Comp heterozygous
640	P827	RP	EYS	LP - c.(2137+1_2138-1)_(2381+1_2382-1) LP - c.(2137+1_2138-1)_(2381+1_2382-1)	Homozygous
641	P828	STGD	ABCA4	LP - c.3431del p.(Pro1144Hisfs*4) LP - c.5603A>T p.(Asn1868Ile)	Comp heterozygous
642	P829	CRD	KCNV2	P - c.(?_-1)_(*1_?)del P - c.(?_-1)_(*1_?)del	Homozygous
643	P830	CRD	CACNA2D4	LP - c.715C>T p.(Gln239*) LP - c.715C>T p.(Gln239*)	Homozygous
644	P831	SIRD	COL4A5	P - c.715G>A p.(Gly239Arg)	Hemizygous
645	P832	RP	EYS	LP - c.8779T>C p.(Cys2927Arg) P - c.(2137+1_2138-1)_(2381+1_2382-1)del	Comp heterozygous
646	P833	SIRD	COL18A1	LP - c.2032-1G>A p.? LP - c.2032-1G>A p.?	Homozygous
647	P834	ACHM	CNGB3	P - c.1148del p.(Thr383Ilefs*13) P - c.1148del p.(Thr383Ilefs*13)	Homozygous
648	P835	LCA	CEP290	P - c.2991+1655A>G p.(Cys998X) P - c.2991+1655A>G p.(Cys998X)	Homozygous
649	P836	RP	NR2E3	LP - c.151G>A p.(Gly51Arg) P - c.119-2A>C p.?	Comp heterozygous
650	P837	MD	IMPG1	LP - c.1388del p.(Gly463Alafs*13)	Heterozygous
651	P838	LCA	GUCY2D	P - c.389del p.(Pro130Leufs*36) P - c.389del p.(Pro130Leufs*36)	Homozygous
652	P839	STGD	ABCA4	P - c.4926C>G, c.5044_5058del [p.(Ser1642Arg), p.(Val1682_Val1686del)] P - c.4926C>G, c.5044_5058del [p.(Ser1642Arg), p.(Val1682_Val1686del)]	Homozygous
653	P840	RP	USH2A	P - c.2276G>T p.(Cys759Phe) P - c.2276G>T p.(Cys759Phe)	Homozygous
654	P841	RP	EYS	LP - c.1299+5_1299+8del p.? P - c.5928-2A>G p.?	Comp heterozygous
655	P842	RP	PRPF31	LP - c.1073+5G>A LP - c.1073+5G>A	Homozygous
656	P843	MD	BEST1	LP - c.140G>A p.(Arg47His)	Heterozygous
657	P844	RP	PRPF31	LP - c.1165C>T p.(Gln389*)	Heterozygous
658	P845	XLRS	RS1	P - c.577C>T p.Pro193Ser)	Hemizygous
659	P846	RP	EYS	LP - c.(2023 1_2024-1)_(2259 1_2260-1)del LP - c.(2023 1_2024-1)_(2259 1_2260-1)del	Homozygous
660	P847	SIRD	CDH23	P - c.3579+2T>C p? P - c.3579+2T>C p?	Homozygous
661	P848	SIRD	SDCCAG8	P - c.397G>T p.(Glu133*) P - c.397G>T p.(Glu133*)	Homozygous
662	P849	RP	CDHR1	P - c.1527T>G p.(Tyr509*) P - c.1527T>G p.(Tyr509*)	Homozygous
663	P850	LCA	NMNAT1	P - c.300-?_439+?del P - c.769G>A p.(Glu257Lys)	Comp heterozygous
664	P851	SIRD	ABCC6	P - c.1552C>T p.(Arg518*) P - c.196dup p.(Ser66Phefs*35)	Comp heterozygous
665	P852	FH	TYR	LP - c.880G>A p.(Glu294Lys) c.1205G>A p.(Arg402Gln), c.1185-6208A>G (rs147546939), c.575C>A p.(Ser192Tyr)	Comp heterozygous
666	P853	RP	USH2A	P - c.10073G>A p.(Cys3358Tyr) P - c.2809+1G>A p.?	Comp heterozygous
667	P854	STGD	ABCA4	LP - c.32T>C p.(Leu11Pro) P - c.5882G>A p.(Gly1961Glu)	Comp heterozygous
668	P855	SIRD	COL4A5	LP - c.761_762del p.(Glu254Valfs*11)	Hemizygous
669	P856	SIRD	MYO7A	LP - c.4489G>C p(Gly1497Arg) LP - c.4489G>C p(Gly1497Arg)	Homozygous
670	P857	MD	BEST1	LP - c.1067G>T p.(Arg356Leu)	Heterozygous
671	P858	STGD	ABCA4	P - c.3113C>T p.(Ala1038Val) P - c.4253+4C>T	Comp heterozygous
672	P859	MIT	MT-4977	P - mtDNA4977 (m.8470_13446del4977)	Heterozygous
673	P860	RP	EYS	P - c.4120C>T p.(Arg1374*) P - c.4120C>T p.(Arg1374*)	Homozygous
674	P861	LCA	AIPL1	P - c.834G>A p.(Trp278*) P - c.834G>A p.(Trp278*)	Homozygous
675	P862	FH	PAX6	P - c.1047_1090del p.(Gln350Glufs*6)	Heterozygous
676	P863	HON	MT-ND4	P - m.11778G>A p.(Arg340His)	Heterozygous
677	P864	SIRD	CNNM4	P - c.971T>C p.(Leu324Pro) P - c.971T>C p.(Leu324Pro)	Homozygous
678	P865	RP	CNGB1	LP - c.461A>G p.(Gln154Arg) LP - c.461A>G p.(Gln154Arg)	Homozygous
679	P866	RP	NR2E3	P - c.119-2A>C p.? P - c.119-2A>C p.?	Homozygous
680	P867	SIRD	MT-TL1	P - m.3243A>G	Heteroplasmy
681	P868	CRD	KIZ	LP - c.226C>T p.(Arg76) LP - c.226C>T p.(Arg76)	Homozygous
682	P869	CRD	CERKL	LP - c.237_238+13del P - c.769C>T p.(Arg257*)	Comp heterozygous
683	P870	HON	WFS1	LP - c.548T>C p.(Met183Thr) P - c.1230_1233del p.(Val412Serfs*29)	Comp heterozygous
684	P871	RP	PDE6B	LP - c.1107+3A>G p.? LP - c.1107+3A>G p.?	Homozygous
685	P872	RP	EYS	LP - c.9182_9185del p.(Asn3061Thrfs*3) P - c.(6424+1_6425-1)_(6725+1_6726-1)del	Comp heterozygous
686	P873	SIRD	ARSG	LP - c.338G>A p.(Gly113Asp) LP - c.338G>A p.(Gly113Asp)	Homozygous
687	P874	CD	CHM	LP - c.808C>T p.(Arg270*)	Hemizygous
688	P875	RP	CRB1	LP - c.1463T>C p.(Phe488Ser) LP - c.1463T>C p.(Phe488Ser)	Homozygous
689	P876	SIRD	ABCC6	LP - c.3389C>T p.(Thr1130Met) P - c.3421C>T p.(Arg1141*)	Comp heterozygous
690	P877	CRD	KCNV2	P - c.778A>T p.(Lys260*) P - c.778A>T p.(Lys260*)	Homozygous
691	P878	SIRD	BBS1	P - c.1169T>G p.(Met390Arg) P - c.1645G>T p.(Glu549*)	Comp heterozygous
692	P879	SIRD	CDH23	LP - c.768+2T>A LP - c.768+2T>A	Homozygous
693	P880	SIRD	CDH23	P - c.6049+1G>A P - c.6319C>T p.Arg2107*)	Comp heterozygous
694	P881	RP	EYS	LP - c.(6424+1_6425-1)_(7055+1_7056-1)dup p.(?) LP - c.4955C>G p.(Ser1652*)	Comp heterozygous
695	P882	RP	IMPG2	LP - c.634del p.Ser212Glnfs*19 LP - c.634del p.Ser212Glnfs*19	Homozygous
696	P883	FH	MITF	P - c.781C>T p.(Gln261*)	Heterozygous
697	P884	CRD	KCNV2	P - c.(?_-1)_(*1_?)del P - c.(?_-1)_(*1_?)del	Homozygous
698	P885	RP	USH2A	P - c.14407_14420delinsTCA p.(Ile4803Serfs*15) P - c.2276G>T p.(Cys759Phe)	Comp heterozygous
699	P886	RP	RDH12	P - c.806_810del p.(Ala269Glyfs2) P - c.806_810del p.(Ala269Glyfs2)	Homozygous
700	P887	MD	PRPH2 (RDS)	LP - c.623G>A p.(Gly208Asp)	Heterozygous
701	P888	HON	OPA1	P - c.2708_2711del p.(Val903Glyfs*3)	Heterozygous
702	P889	RP	EYS	P - c.(2023+1_2024-1)_(2259+1_2260-1)del P - c.(2023+1_2024-1)_(2259+1_2260-1)del	Homozygous
703	P890	RP	EYS	P - c.(2023 1_2024-1)_(2259 1_2260-1)del P - c.(2023 1_2024-1)_(2259 1_2260-1)del	Homozygous
704	P891	CRD	TTLL5	LP - c.741-1G>A p.? LP - c.741-1G>A p.?	Homozygous
705	P892	STGD	ABCA4	LP - c.32T>C p.(Leu11Pro) P - c.1804C>T p.(Arg602Trp)	Comp heterozygous
706	P893	STGD	ABCA4	P - c.1804C>T p.(Arg602Trp) P - c.5882G>A p.(Gly1961Glu)	Comp heterozygous
707	P894	STGD	ABCA4	P - c.2966T>C p.(Val989Ala) P - c.386+1G>A p.?	Comp heterozygous
708	P895	SIRD	USH2A	P - c.920_923dup p.(His308Glnfs*16) P - c.920_923dup p.(His308Glnfs*16)	Homozygous
709	P896	SIRD	SDCCAG8	P - c.397G>T p.(Glu133*) P - c.397G>T p.(Glu133*)	Homozygous
710	P897	SIRD	MYO7A	LP - c.3508G>A p.(Glu1170Lys) P - c.999T>G p.(Tyr333*)	Comp heterozygous
711	P898	CSNB	RDH5	LP - c.382G>A p.(Asp128Asn) LP - c.382G>A p.(Asp128Asn)	Homozygous
712	P899	CSNB	SLC24A1	LP - c.823_824del p.(Val275Hisfs*15) LP - c.823_824del p.(Val275Hisfs*15)	Homozygous
713	P900	RP	EYS	LP - c.4120C>T p.(Arg1374*) LP - c.4120C>T p.(Arg1374*)	Homozygous
714	P901	RP	EYS	P - c.4120C>T(p.Arg1374*) p.Arg1374*) P - c.4120C>T(p.Arg1374*) p.Arg1374*)	Homozygous
715	P902	STGD	ABCA4	P - c.5603A>T p.(Asn1868Ile) LP - c.4540-2A>G p.(?)	Comp heterozygous
716	P903	RP	RDH12	P - c.295C>A p.(Leu99Ile) P - c.295C>A p.(Leu99Ile)	Homozygous
717	P904	SIRD	ABCC6	LP - c.2237_2238delins13 p.(Ile746Argfs*10) LP - c.2237_2238delins13 p.(Ile746Argfs*10)	Homozygous
718	P905	STGD	ABCA4	LP - c.5603A>T p.(Asn1868Ile) P - c.3113C>T p.(Ala1038Val); P - c.1622T>C p.(Leu541Pro)	Comp heterozygous
719	P906	RP	EYS	P - c.5928-2A>G p.? P - c.5928-2A>G p.?	Homozygous
720	P907	XLRS	RS1	LP - c.461A>G p.(Gln154Arg)	Hemizygous
721	P908	RP	CRB1	P - c.2842T>C p.(Cys948Arg) P - c.3482A>G p.(Tyr1161Cys)	Comp heterozygous
722	P909	SIRD	ABCC6	P - c.3421C>T p.Arg1141*) P - c.3421C>T p.Arg1141*)	Homozygous
723	P910	HON	MT-ND4	P - m.11778G>A p.(Arg340His)	Heteroplasmy
724	P911	MD	BEST1	P - c.903T>C p.(Asp301Glu)	Heterozygous
725	P912	ACHM	PDE6C	LP - c.833C>T p.(Ser278Phe) LP - c.833C>T p.(Ser278Phe)	Homozygous
726	P913	RP	MERTK	LP - c.2530C>T p.(Arg844Cys) P - del(2)(q13)	Comp heterozygous
727	P914	SIRD	CNNM4	LP - c.971T>C p.(Leu324Pro) LP - c.971T>C p.(Leu324Pro)	Homozygous
728	P915	LCA	RPGRIP1	P - c.2759_2760insT p.(Gln920Hisfs*14) P - c.2759_2760insT p.(Gln920Hisfs*14)	Homozygous
729	P916	RP	IMPG2	P - c.634del p.(Ser212Glnfs*19) P - c.634del p.(Ser212Glnfs*19)	Homozygous
730	P917	SIRD	MYO7A	LP - c.3508G>A p.(Glu1170Lys) LP - c.3508G>A p.(Glu1170Lys)	Homozygous
731	P918	RP	RPE65	LP - c.560G>A p.(Gly187Glu) P - c.1022T>C p.(Leu341Ser)	Comp heterozygous
732	P919	RP	EYS	P - c.(2023+1_2024-1)_(2259+1_2260-1) P - c.(2023+1_2024-1)_(2259+1_2260-1)	Homozygous
733	P920	ACHM	CNGB3	P - c.1148del p.(Thr383Ilefs*13) P - c.1148del p.(Thr383Ilefs*13)	Homozygous
	P921
734	P922	MIT	MT-TL1	P - m.3243A>G	Heteroplasmy
735	P923	RP	USH2A	P - c.907C>A p.(Arg303Ser) P - c.907C>A p.(Arg303Ser)	Homozygous
736	P924	CRD	ABCA4	P - c.1804C>T p.(Arg602Trp) P - c.6088C>T p.(Arg2030*)	Comp heterozygous
737	P925	RP	OTX2	LP - c.555_556dup p.(Ser186Ilefs21)	Heterozygous
738	P926	HON	OPA1	P - c.(32+1_33-1)_(*1_?)del	Heterozygous
739	P927	SIRD	ABCC6	P - c.2237_2238delins13 p.(Ile746Argfs*10) P - c.2237_2238delins13 p.(Ile746Argfs*10)	Homozygous
740	P928	STGD	ABCA4	P - c.2791G>A p.(Val931Met); P - c.4539+2085G>A P - c.5044_5058del p.(Val1682_Val1686del); P - c.4926C>G, p.(Ser1642Arg)	Comp heterozygous
741	P929	RP	EYS	P - c.(6424+1_6425-1)_(6725+1_6726-1)del P - c.(6424+1_6425-1)_(6725+1_6726-1)del	Homozygous
742	P930	RP	PROM1	P - c.1984-1G>T P - c.1984-1G>T	Homozygous
743	P931	RP	RPE65	LP - c.560G>A p.(Gly187Glu) LP - c.560G>A p.(Gly187Glu)	Homozygous
744	P932	STGD	ABCA4	P - c.4720G>T p.(Glu1574*) P - c.5882G>A p.(Gly1961Glu)	Comp heterozygous
745	P933	STGD	ABCA4	LP - c.32T>C p.(Leu11Pro) LP - c.32T>C p.(Leu11Pro)	Homozygous
746	P934	RP	CERKL	P - c.847C>T p.(Arg283*) P - c.847C>T p.(Arg283*)	Homozygous
747	P935	RP	EYS	P - c.(2023+1_2024-1)_(2259+1_2260-1)del P - c.4120C>T p.(Arg1374*)	Comp heterozygous
748	P936	CSNB	RDH5	P - c.839G>A p.(Arg280His) P - c.839G>A p.(Arg280His)	Homozygous
749	P937	RP	PDE6A	LP - c.305G>A p.(Arg102His) LP - c.305G>A p.(Arg102His)	Homozygous
750	P938	RP	PCARE	P - c.3099delinsCCAGG p.(Val1034Glnfs*74) P - c.3099delinsCCAGG p.(Val1034Glnfs*74)	Homozygous
751	P939	RP	EYS	P - c.4120C>T p.(Arg1374) P - c.4120C>T p.(Arg1374)	Homozygous
752	P940	RP	TOPORS	LP - c.2556_2557del p.(Glu852Aspfs20)	Heterozygous
753	P941	RP	EYS	P - c.(2023+1_2024-1)_(2259+1_2260-1)del P - c.(6424+1_6425-1)_(6725+1_6726-1)del	Comp heterozygous
754	P942	SIRD	MYO7A	LP - c.6439-1G>A p.? LP - c.6439-1G>A p.?	Homozygous
755	P943	CRD	RPGR	LP - c.3389_3391del p.(Leu1130*)	Hemizygous
756	P944	RP	EYS	P - c.4120C>T p.(Arg1374*) P - c.4120C>T p.(Arg1374*)	Homozygous
757	P945	SIRD	USH2A	P - c.5278del p.(Asp1760Metfs*10) P - c.5278del p.(Asp1760Metfs*10)	Homozygous
758	P946	SIRD	IQCB1	P - c.1518_1519del p.(His506Glnfs*13) P - c.1518_1519del p.(His506Glnfs*13)	Homozygous
759	P947	LCA	RPE65	LP - c.560G>A p.(Gly187Glu) LP - c.560G>A p.(Gly187Glu)	Homozygous
760	P948	RP	ARL2BP	LP - c.207+1G>A p.? LP - c.207+1G>A p.?	Homozygous
761	P949	FH	PAX6	LP - c.76C>G p.(Arg26Gly)	Heterozygous
762	P950	SIRD	SCAPER	LP -seq[GRCh37}del(chr15)(q24.3) chr15:g.(77046149_77239869)x0) LP - seq[GRCh37}del(chr15)(q24.3) chr15:g.(77046149_77239869)x0)	Homozygous
763	P951	RP	USH2A	LP - c.4124C>T p.(Ser1375Leu) LP - c.5329C>T p.(Arg1777Trp)	Comp heterozygous
764	P952	FH	PAX6	LP - c.770G>C p.(Tyr257Ser)	Heterozygous
765	P953	RP	EYS	P - c.5928-2A>G p.? P - c.5928-2A>G p.?	Homozygous
766	P954	RP	EYS	P - c.(2023+1_2024-1)_(2259+1_2260-1)del P - c.(2023+1_2024-1)_(2259+1_2260-1)del	Homozygous
767	P955	LCA	NMNAT1	P - c.507G>A p.(Trp169*) P - c.769G>A p.(Glu257Lys)	Comp heterozygous
768	P956	RP	CEP290	LP - c.6271-8T>G p.? P - c.2991+1655A>G p.?	Comp heterozygous
770	P958	RP	IMPG2	LP - c.634delT p.(Ser212Glnfs*19) LP - c.634delT p.(Ser212Glnfs*19)	Homozygous
771	P959	SIRD	MYO7A	LP - c.4489G>C p.(Gly1497Arg) LP - c.4489G>C p.(Gly1497Arg)	Homozygous
772	P960	RP	NR2E3	P - c.119-2A>C p.? P - c.119-2A>C p.?	Homozygous
773	P961	RP	RPGR	P - c.248-2A>G p.?	Hemizygous
774	P962	FH	TYR	LP - c.650G>A p.Arg217Gln) P - c.98A>C p.Lys33Thr)	Comp heterozygous
775	P963	RP	MERTK	P - c.2189+1G>T p.? P - c.2189+1G>T p.?	Homozygous
776	P964	STGD	ABCA4	LP - c.6089G>A p.(Arg2030Gln) P - c.1804C>T p.(Arg602Trp)	Comp heterozygous
777	P965	RP	RHO	LP - c.265G>C p.(Gly89Arg)	Heterozygous
778	P966	VRP	COL2A1	LP - c.3186del p.(Ala1063Leufs*67)	Heterozygous
779	P967	STGD	ABCA4	P - c.3210_3211dup p.(Ser1071Cysfs*14) P - c.5882G>A p.(Gly1961Glu)	Comp heterozygous
780	P968	STGD	ABCA4	P - c.3210_3211dup p.(Ser1071Cysfs*14) P - c.3210_3211dup p.(Ser1071Cysfs*14)	Homozygous
781	P969	STGD	ABCA4	P - c.5882G>A p.(Gly1961Glu) LP - c.5044_5058del p.(Val1682_Val1686del); LP - c.4926C>G p.(Ser1642Arg)	Comp heterozygous
782	P970	RP	USH2A	LP - c.11232-2A>G p.? LP - c.4325T>C p.(Phe1442Ser)	Comp heterozygous
783	P971	CRD	PROM1	LP - c.1984-1G>T p.? LP - c.1984-1G>T p.?	Homozygous
784	P972	LCA	RBP4	LP - c.323_349delinsG p.(Tyr108*) LP - c.323_349delinsG p.(Tyr108*)	Homozygous
785	P973	XLRS	RS1	P - c.590G>A p.(Arg197His)	Hemizygous
786	P974	SIRD	ARSG	LP - c.1326delp.(Ser443Alafs*12) p.(Ser443Alafs*12) LP - c.1326delp.(Ser443Alafs*12) p.(Ser443Alafs*12)	Homozygous
787	P975	RP	EYS	P - c.(2023+1_2024-1)_(2259+1_2260-1)del P - c.(2023+1_2024-1)_(2259+1_2260-1)del	Homozygous
788	P976	RP	EYS	LP - c.(6424+1_6425-1)_(7055+1_7056-1)dup LP - c.8003G>T p.(Cys2668Phe)	Comp heterozygous
789	P977	SIRD	ABCC6	P - c.913C>T p.(Gln305*) P - c.913C>T p.(Gln305*)	Homozygous
790	P978	RP	EYS	P - c.5928-2A>G p.? P - c.8842T>C p.(Cys2948Arg)	Comp heterozygous
791	P979	RP	EYS	P - c.(2023 1_2024-1)_(2259 1_2260-1)del P - c.(2023 1_2024-1)_(2259 1_2260-1)del	Homozygous
792	P980	RP	EYS	p.(Cys1001Valfs*3) c.5182del p.(Ser1728Valfs*21)	Comp heterozygous
793	P981	ACHM	CNGA3	P - c.1228C>T p.R410W LP - c.778G>A p.D260N	Comp heterozygous
794	P982	SIRD	BBS1	LP - c.1645G>T p.(Glu549*) P - c.1169T>G p.(Met390Arg)	Comp heterozygous
795	P983	FH	OCA2	LP - c.619_636del p.(Leu207_Leu212del) LP - c.619_636del p.(Leu207_Leu212del)	Homozygous
796	P984	MD	PRPH2	P - c.424C>T p.(Arg142Trp)	Heterozygous
797	P985	MD	PRPH2	LP - c.704del p.(Ser235Ilefs*21)	Heterozygous
798	P986	HON	FAHN	LP - c.619_629del p.Thr207Glyfs*105) LP - c.619_629del p.Thr207Glyfs*105)	Homozygous
799	P987	STGD	ABCA4	P - c.1804C>T p.(Arg602Trp) P - c.1804C>T p.(Arg602Trp)	Homozygous
800	P988	RP	EYS	P - c.5857G>T p.(Glu1953Ter) P - c.5857G>T p.(Glu1953Ter)	Homozygous
Abbreviations: ACHM – Achromatopsia; CD – Choriorretinal Dystrophy; Comp – Compound; CRD – Cone Rod Dystrophy; CSNB – Congenital Stationary Night Blindness; FH – Foveal Hypoplasia; GED - Genetic Eye Disorders; HON – Hereditary Optic Neuropathy; LCA – Leber Congenital Amaurosis; LP – Likely Pathogenic; MD – Macular Dystrophy; MIT – Mitochondrial Disease; P – Pathogenic; RP – Retinitis Pigmentosa; …
